# Supplementary material for: Dual omics comparison: how Agrobacterium tumefaciens and Agrobacterium rhizogenes modulate gene expression and metabolism in Hypericum perforatum L
Source: BMC Genomics. 2025 Oct 24;26:958. doi: 10.1186/s12864-025-12086-8 (PMC12553202; doi:10.1186/s12864-025-12086-8)
Supplement: Supplementary file 1 — Supplementary Material 1. [file 12864_2025_12086_MOESM1_ESM.xlsx]

## Sheet: RNAseq_experiment_samples
Supplementary Table 1. Characteristics of Illumina RNA-seq data
Number	Sample ID	Treatment	Time (hours)	Replicate	Number of raw read pairs	Number of processed read pairs (Salmon)	Number of mapped read pairs (Salmon)	Percent mapped (Salmon)
1	HC1	Control	0.5	1	46934781	46925351	32221916	68.67
2	HC2	Control	0.5	2	40653870	40645872	27171300	66.85
3	HC3	Control	0.5	3	54353321	54343869	36882906	67.8695
4	HE10	tumefaciens	0.5	1	41509625	41501763	26995511	65.0467
5	HE11	tumefaciens	0.5	2	57874777	57864432	38125603	65.8878
6	HE12	tumefaciens	0.5	3	54567729	54556818	36773371	67.4038
7	HL13	rhizogenes	0.5	1	41962968	41954917	26928210	64.1837
8	HL14	rhizogenes	0.5	2	50413552	50403285	33786219	67.0318
9	HL15	rhizogenes	0.5	3	51489376	51480068	34800125	67.5992
10	HC16	Control	4	1	74802647	74787567	51910867	69.4111
11	HC17	Control	4	2	41823826	41815439	27876875	66.6665
12	HC18	Control	4	3	54905552	54894510	37766883	68.799
13	HE19	tumefaciens	4	1	40840440	40840041	26427927	64.7108
14	HE20	tumefaciens	4	2	47307088	47298057	30985798	65.5118
15	HE21	tumefaciens	4	3	54932979	54922008	36356834	66.1972
16	HL22	rhizogenes	4	1	42385593	42377267	26006033	61.3679
17	HL23	rhizogenes	4	2	58775120	58763321	37791772	64.3118
18	HC25	Control	12	1	43779504	43770643	31582812	72.1552
19	HC26	Control	12	2	57015274	57013252	42571177	74.6689
20	HC27	Control	12	3	40169341	40167800	29789923	74.1637
21	HE28	tumefaciens	12	1	55308201	55306087	41033423	74.1933
22	HE29	tumefaciens	12	2	41849146	41842519	27289891	65.2205
23	HE30	tumefaciens	12	3	42739292	42737801	28285295	66.1833
24	HL31	rhizogenes	12	1	57899646	57897526	41272239	71.285
25	HL32	rhizogenes	12	2	48408113	48406308	34225433	70.7045
26	HL33	rhizogenes	12	3	76008356	76005609	54224438	71.3427
27	HC34	Control	24	1	42580207	42570426	30325138	71.2352
28	HC35	Control	24	2	42709179	42708953	30988450	72.5573
29	HC36	Control	24	3	61876997	61864476	43566663	70.4227
30	HE37	tumefaciens	24	1	61474675	61473285	44949942	73.1211
31	HE38	tumefaciens	24	2	82119110	82117132	59286349	72.1973
32	HE39	tumefaciens	24	3	72099781	72098962	52640335	73.0112
33	HL40	rhizogenes	24	1	76787417	76786315	56192257	73.18
34	HL41	rhizogenes	24	2	41700304	41698117	27711329	66.457
35	HL42	rhizogenes	24	3	64862719	64850450	45174784	69.6599
