# Supplementary material for: Dual omics comparison: how Agrobacterium tumefaciens and Agrobacterium rhizogenes modulate gene expression and metabolism in Hypericum perforatum L
Source: BMC Genomics. 2025 Oct 24;26:958. doi: 10.1186/s12864-025-12086-8 (PMC12553202; doi:10.1186/s12864-025-12086-8)
Supplement: Supplementary file 3 — Supplementary Material 3. [file 12864_2025_12086_MOESM3_ESM.xlsx]

## Sheet: Sheet1
Supplementary Table 2. Results of differential expression analysis
Transcript ID	Tissue	Mean expression	Log2FC for comparisons with control								Corrected p value for comparisons with control								Significance of comparisons of treated samples with control (-1/0/1)								No. of significant comparisons	Transcript annotation
			Rhizogenes				Thumefaciens				Rhizogenes				Thumefaciens				Rhizogenes				Thumefaciens
			0.5 h	3 h	12 h	24 h	0.5 h	3 h	12 h	24 h	0.5 h	3 h	12 h	24 h	0.5 h	3 h	12 h	24 h	0.5 h	3 h	12 h	24 h	0.5 h	3 h	12 h	24 h
			log2FC[1]	log2FC[2]	log2FC[3]	log2FC[4]	log2FC[5]	log2FC[6]	log2FC[7]	log2FC[8]	qvalue[1]	qvalue[2]	qvalue[3]	qvalue[4]	qvalue[5]	qvalue[6]	qvalue[7]	qvalue[8]	ist[1]	ist[2]	ist[3]	ist[4]	ist[5]	ist[6]	ist[7]	ist[8]		Description	Length	GO term IDs	GO_Names	Enzyme_Names	Coding_Potential	Repetitive length	Repeats	Repeat classes
transcript_c_0	cell culture	3857.47	-0.164672	1.23639	0.0285189	0.00155802	0.00257389	0.947636	0.293483	-0.700022	1	0.000588822	1	1	1	0.00391631	0.60647	0.0605735	0	0	0	0	0	0	0	0	0	cytochrome f	9041	P:GO:0015979; P:GO:0022900; F:GO:0005506; F:GO:0009055; F:GO:0020037; C:GO:0009535; C:GO:0031361	P:photosynthesis; P:electron transport chain; F:iron ion binding; F:electron transfer activity; F:heme binding; C:chloroplast thylakoid membrane; C:integral component of thylakoid membrane	Oxidoreductases	Coding	4.71187	(GCGGTA)n;(AGATAA)n;(TTTAATT)n;(ATTTTA)n;(AAGGT)n;(TAA)n	Simple_repeat;Simple_repeat;Simple_repeat;Simple_repeat;Simple_repeat;Simple_repeat
transcript_c_1	cell culture	838.681	0.301553	0.853105	0.244956	-0.179634	0.252366	0.464802	-0.0768436	-0.265921	0.834027	0.000185708	0.393585	0.6533	1	0.0342334	0.989782	0.365401	0	0	0	0	0	0	0	0	0	centromere-associated protein E isoform X1	8996	C:GO:0009506	C:plasmodesma		Coding
transcript_c_2	cell culture	1777.93	0.147343	0.547227	-0.0466477	-0.153922	0.0488826	0.50031	0.0272159	-0.132299	0.88265	2.10374e-06	0.931236	0.268848	1	1.05299e-06	1	0.373218	0	0	0	0	0	0	0	0	0	centromere-associated protein E isoform X1	8838	C:GO:0009506	C:plasmodesma		Coding
transcript_c_3	cell culture	1723.73	0.0581197	-0.539454	0.231172	0.54839	0.0468482	-0.679609	0.279865	0.418865	1	1e-09	0.000205631	1e-09	1	1e-09	7.02844e-06	1e-09	0	0	0	0	0	0	0	0	0	uncharacterized protein LOC110622509 isoform X5	8749				Coding	0.434335	(TAGT)n	Simple_repeat
transcript_c_4	cell culture	4537.78	0.225782	1.67832	0.563756	0.575157	0.118309	1.46233	0.573462	0.432512	0.0245903	1e-09	1e-09	1e-09	0.980729	1e-09	1e-09	1.13694e-09	0	0	0	0	0	0	0	0	0	protein SPIRRIG isoform X1	8711	P:GO:0007033; C:GO:0005737	P:vacuole organization; C:cytoplasm		Coding
transcript_c_5	cell culture	2568.44	0.081708	1.0209	-0.274168	-0.400584	0.0167142	0.979948	-0.0126113	-0.720876	1	1e-09	0.0980024	0.00980908	1	1e-09	1	4.05081e-07	0	0	0	0	0	0	0	0	0	RNA polymerase beta subunit	8421	P:GO:0006351; F:GO:0003677; F:GO:0003899; F:GO:0032549; C:GO:0009507; C:GO:0016021	P:transcription, DNA-templated; F:DNA binding; F:DNA-directed 5'-3' RNA polymerase activity; F:ribonucleoside binding; C:chloroplast; C:integral component of membrane	DNA-directed RNA polymerase	Coding
transcript_c_6	cell culture	4237.96	-0.030372	-0.388139	-0.670267	-0.448335	-0.00554974	-0.592585	-0.555128	-0.425343	1	0.0122525	1.88997e-07	0.00109033	1	4.82933e-06	2.55412e-05	0.00225171	0	0	0	0	0	0	0	0	0	protein ILITYHIA isoform X1	8365	P:GO:0006417; P:GO:0033674; F:GO:0019887; F:GO:0019901; F:GO:0043022	P:regulation of translation; P:positive regulation of kinase activity; F:protein kinase regulator activity; F:protein kinase binding; F:ribosome binding		Coding
transcript_c_7	cell culture	4006.08	0.101586	0.609224	-0.172012	-0.00751366	0.079159	0.434099	0.0921073	-0.223155	1	9.69444e-08	0.178481	1	1	2.87224e-05	0.633742	0.0672969	0	0	0	0	0	0	0	0	0	auxin transport protein	8339	P:GO:0009926; F:GO:0008270; F:GO:0016874; C:GO:0005829; C:GO:0009506	P:auxin polar transport; F:zinc ion binding; F:ligase activity; C:cytosol; C:plasmodesma	Ligases	Coding	0.251829	(CAA)n	Simple_repeat
transcript_c_8	cell culture	919.232	-0.0632072	-1.19213	-1.17916	-0.682085	-0.0577327	-1.07922	-0.831924	-0.612121	1	1e-09	1e-09	1.1018e-09	1	1e-09	1e-09	5.05728e-08	0	0	0	0	0	0	0	0	0	U3 small nucleolar RNA-associated protein 20	8381	C:GO:0005730; C:GO:0030686; C:GO:0032040	C:nucleolus; C:90S preribosome; C:small-subunit processome		Coding
transcript_c_9	cell culture	922.023	0.0819261	-1.18122	-1.38106	-0.820168	0.101027	-1.30624	-1.17947	-0.718419	1	1e-09	1e-09	1e-09	1	1e-09	1e-09	4.23689e-08	0	0	0	0	0	0	0	0	0	small subunit processome component 20 homolog	8255				Coding
transcript_c_10	cell culture	254.968	0.172876	-1.1454	0.719928	1.01334	0.0258746	0.0742009	0.59917	1.32555	1	0.01877	0.118915	0.0204971	1	1	0.238079	0.001393	0	0	0	0	0	0	0	0	0	dnaJ homolog subfamily C GRV2 isoform X2	8168	P:GO:0007032; P:GO:2000641	P:endosome organization; P:regulation of early endosome to late endosome transport		Coding	0.281587	(T)n	Simple_repeat
transcript_c_11	cell culture	5.83692	-0.227624	0.209437	0	0.457826	-0.48004	-0.184612	0.543121	0.124188	1	1	1	0.920011	1	1	0.845805	1	0	0	0	0	0	0	0	0	0	cytochrome f	8150	P:GO:0015979; P:GO:0022900; F:GO:0005506; F:GO:0009055; F:GO:0020037; C:GO:0009507; C:GO:0031361	P:photosynthesis; P:electron transport chain; F:iron ion binding; F:electron transfer activity; F:heme binding; C:chloroplast; C:integral component of thylakoid membrane	Oxidoreductases	Coding	4.57669	(GCGGTA)n;(AGATAA)n;(TTTAATT)n;(ATTTTA)n;(AAGGT)n	Simple_repeat;Simple_repeat;Simple_repeat;Simple_repeat;Simple_repeat
transcript_c_12	cell culture	1586.57	0.0622157	-0.333333	-0.342708	-0.183849	0.0448486	-0.531247	-0.0978306	-0.247315	1	0.0997836	0.0525592	0.452853	1	0.00104323	0.826494	0.2296	0	0	0	0	0	0	0	0	0	dnaJ homolog subfamily C GRV2 isoform X2	8086	P:GO:0007032; P:GO:2000641	P:endosome organization; P:regulation of early endosome to late endosome transport		Coding	0.717289	(CCA)n;(CTTTTC)n	Simple_repeat;Simple_repeat
transcript_c_13	cell culture	2.69329	-0.482769	0.514487	0	0.513082	-0.852663	0	0.325367	0.107577	1	0.807822	1	0.8979	1	1	1	1	0	0	0	0	0	0	0	0	0	auxin transport protein BIG	7927	P:GO:0009926; F:GO:0008270; F:GO:0016874; C:GO:0005829; C:GO:0009506	P:auxin polar transport; F:zinc ion binding; F:ligase activity; C:cytosol; C:plasmodesma	Ligases	Coding	0.264917	(CAA)n	Simple_repeat
transcript_c_14	cell culture	4547.32	0.0436917	0.29018	-0.025657	0.130235	-0.126853	0.309134	-0.102658	0.2898	1	0.233879	1	0.758604	1	0.129512	0.855712	0.207219	0	0	0	0	0	0	0	0	0	E3 ubiquitin-protein ligase UPL2-like	8010	P:GO:0000209; P:GO:0043161; P:GO:0045732; F:GO:0061630; C:GO:0005737	P:protein polyubiquitination; P:proteasome-mediated ubiquitin-dependent protein catabolic process; P:positive regulation of protein catabolic process; F:ubiquitin protein ligase activity; C:cytoplasm	Transferases	Coding	2.42197	A-rich;(GATGAA)n;C;(GATGAA)n	Low_complexity;Simple_repeat;ATCopia24I;Simple_repeat
transcript_c_15	cell culture	2974.62	-0.102129	1.51693	-0.411914	0.216353	0.161639	1.51616	0.628841	-1.66602	1	0.00609968	0.635731	0.951253	1	0.00201481	0.349893	0.00104425	0	0	0	0	0	0	0	0	0	cytochrome f	7923	P:GO:0015979; P:GO:0022900; F:GO:0005506; F:GO:0009055; F:GO:0020037; C:GO:0009507; C:GO:0031361	P:photosynthesis; P:electron transport chain; F:iron ion binding; F:electron transfer activity; F:heme binding; C:chloroplast; C:integral component of thylakoid membrane	Oxidoreductases	Coding	4.70781	(GCGGTA)n;(AGATAA)n;(TTTAATT)n;(ATTTTA)n;(AAGGT)n	Simple_repeat;Simple_repeat;Simple_repeat;Simple_repeat;Simple_repeat
transcript_c_16	cell culture	929.881	0.146531	0.172345	0.1227	0.0986676	-0.00503769	0.320958	0.099204	0.403763	1	0.697729	0.838916	0.940553	1	0.209609	0.932361	0.116093	0	0	0	0	0	0	0	0	0	histone-lysine N-methyltransferase ATXR3	7882				Coding	1.02766	EnSpm-10_ALy	DNA/CMC-EnSpm
transcript_c_17	cell culture	1590.91	0.0987767	-0.57612	-0.0643411	0.112506	-0.0514035	-0.732554	-0.0550751	0.134544	1	7.04259e-09	0.682249	0.312148	1	1e-09	0.789451	0.182827	0	0	0	0	0	0	0	0	0	serine/threonine-protein kinase TOR	7829	P:GO:0006468; P:GO:0016242; P:GO:0038202; F:GO:0005524; F:GO:0044877; F:GO:0106310; F:GO:0106311; C:GO:0031931; C:GO:0031932	P:protein phosphorylation; P:negative regulation of macroautophagy; P:TORC1 signaling; F:ATP binding; F:protein-containing complex binding; F:protein serine kinase activity; F:protein threonine kinase activity; C:TORC1 complex; C:TORC2 complex	Non-specific serine/threonine protein kinase	Coding
transcript_c_18	cell culture	2070.15	0.024789	-0.0297933	0.229338	0.000479947	-0.0142345	-0.181618	0.379067	-0.141812	1	1	0.0481566	1	1	0.136049	0.000384447	0.331049	0	0	0	0	0	0	0	0	0	protein CHROMATIN REMODELING 4 isoform X1	7816	F:GO:0005488	F:binding		Coding	0.537359	(TC)n	Simple_repeat
transcript_c_19	cell culture	2230.93	-0.258618	-0.164254	0.322911	-0.0812468	-0.17051	-0.224715	0.267383	-0.0513364	0.00286924	0.0646768	1.93076e-06	0.443199	0.2563	0.00198864	0.000148801	0.732412	0	0	0	0	0	0	0	0	0	methyl-CpG-binding domain-containing protein 9	7882	P:GO:0016573; F:GO:0005488	P:histone acetylation; F:binding		Coding	0.608982	(TC)n;(CCT)n	Simple_repeat;Simple_repeat
transcript_c_20	cell culture	2960.57	0.0892578	-0.776762	-0.240646	0.207793	0.0127663	-0.883832	-0.206114	0.250306	0.715625	1e-09	1.89039e-05	0.000290592	1	1e-09	0.000433143	7.07608e-06	0	0	0	0	0	0	0	0	0	serine/threonine-protein kinase TOR	7813	P:GO:0006468; P:GO:0016242; P:GO:0038202; F:GO:0005524; F:GO:0044877; F:GO:0106310; F:GO:0106311; C:GO:0031931; C:GO:0031932	P:protein phosphorylation; P:negative regulation of macroautophagy; P:TORC1 signaling; F:ATP binding; F:protein-containing complex binding; F:protein serine kinase activity; F:protein threonine kinase activity; C:TORC1 complex; C:TORC2 complex	Non-specific serine/threonine protein kinase	Coding	0.230385	(CT)n	Simple_repeat
transcript_c_21	cell culture	597.841	-0.308042	3.15328	0.960697	-0.0209201	-0.207846	3.06294	0.709098	-0.0902819	0.659014	1e-09	4.13336e-07	1	1	1e-09	0.000421256	0.929275	0	1	0	0	0	1	0	0	2	hypothetical protein DKX38_021882	7802	P:GO:0006541; P:GO:0097054; F:GO:0005506; F:GO:0010181; F:GO:0016040; F:GO:0050660; F:GO:0051538	P:glutamine metabolic process; P:L-glutamate biosynthetic process; F:iron ion binding; F:FMN binding; F:glutamate synthase (NADH) activity; F:flavin adenine dinucleotide binding; F:3 iron, 4 sulfur cluster binding	Glutamate synthase (NADH)	Coding	1.192	(AAAAAT)n;(CCT)n;(GT)n	Simple_repeat;Simple_repeat;Simple_repeat
transcript_c_22	cell culture	854.822	0.110559	0.632543	0.433202	0.321976	-0.0232849	0.522152	0.470224	0.244996	0.701647	1e-09	1e-09	3.39154e-07	1	1e-09	1e-09	0.00013862	0	0	0	0	0	0	0	0	0	mediator of RNA polymerase II transcription subunit 12-like	7787	C:GO:0016020	C:membrane		Coding	0.513677	A-rich	Low_complexity
transcript_c_23	cell culture	2063.18	0.0831901	-0.9546	0.00776962	0.389947	0.0159191	-0.830947	0.0311545	0.390358	1	2.77377e-09	1	0.0109812	1	4.50424e-09	1	0.0111491	0	0	0	0	0	0	0	0	0	serine/threonine-protein kinase TOR	7768	P:GO:0006468; P:GO:0016242; P:GO:0038202; F:GO:0005524; F:GO:0044877; F:GO:0106310; F:GO:0106311; C:GO:0031931; C:GO:0031932	P:protein phosphorylation; P:negative regulation of macroautophagy; P:TORC1 signaling; F:ATP binding; F:protein-containing complex binding; F:protein serine kinase activity; F:protein threonine kinase activity; C:TORC1 complex; C:TORC2 complex	Non-specific serine/threonine protein kinase	Coding	0.27034	(CT)n	Simple_repeat
transcript_c_24	cell culture	8340.12	-0.256062	0.902606	0.356831	-0.449803	-0.364978	0.999061	0.0494461	0.128806	1	0.00743039	0.380228	0.244306	1	0.000648607	1	0.946941	0	0	0	0	0	0	0	0	0	DNA-directed RNA polymerase subunit beta'	7681	P:GO:0006351; P:GO:0006412; P:GO:0015986; F:GO:0003677; F:GO:0003735; F:GO:0003899; F:GO:0005524; F:GO:0032549; F:GO:0046872; F:GO:0046933; C:GO:0005743; C:GO:0009507; C:GO:0015935; C:GO:0016021; C:GO:0045261; C:GO:0045263	P:transcription, DNA-templated; P:translation; P:ATP synthesis coupled proton transport; F:DNA binding; F:structural constituent of ribosome; F:DNA-directed 5'-3' RNA polymerase activity; F:ATP binding; F:ribonucleoside binding; F:metal ion binding; F:proton-transporting ATP synthase activity, rotational mechanism; C:mitochondrial inner membrane; C:chloroplast; C:small ribosomal subunit; C:integr…	H(+)-transporting two-sector ATPase; Ligases; DNA-directed RNA polymerase	Coding
transcript_c_25	cell culture	499.587	0.275707	2.13068	1.07978	0.069204	0.352329	1.43259	1.59522	-0.501679	1	2.45664e-05	0.0334528	1	1	0.00232886	0.000801357	0.497914	0	1	0	0	0	0	0	0	1	putative RNA-directed DNA polymerase	7728	P:GO:0006278; P:GO:0090502; F:GO:0003676; F:GO:0003964; F:GO:0004523; F:GO:0016740; F:GO:0016779	P:RNA-dependent DNA biosynthetic process; P:RNA phosphodiester bond hydrolysis, endonucleolytic; F:nucleic acid binding; F:RNA-directed DNA polymerase activity; F:RNA-DNA hybrid ribonuclease activity; F:transferase activity; F:nucleotidyltransferase activity		Coding	2.93737	(CCTCCGC)n;ATLINE1_10;L1-13_ALy	Simple_repeat;LINE/L1;LINE/L1
transcript_c_26	cell culture	1274.16	0.0184509	0.873846	0.425292	0.349523	0.00341528	0.57319	0.472422	0.15979	1	1e-09	1.8707e-06	0.000168661	1	1e-09	1.3284e-07	0.155236	0	0	0	0	0	0	0	0	0	mediator of RNA polymerase II transcription subunit 12-like	7637	P:GO:0006357; F:GO:0003712; C:GO:0016592	P:regulation of transcription by RNA polymerase II; F:transcription coregulator activity; C:mediator complex		Coding	0.523766	A-rich	Low_complexity
transcript_c_27	cell culture	624.226	-0.0522998	0.395816	-0.298831	0.192341	0.0595232	-0.59213	0.718633	-0.351364	1	0.504605	0.65638	0.897495	1	0.165157	0.0881443	0.574925	0	0	0	0	0	0	0	0	0	dnaJ homolog subfamily C GRV2 isoform X2	7633				Coding
transcript_c_28	cell culture	3671.72	0.0703037	0.481178	0.0254383	0.061445	-0.0716159	0.471459	0.333243	-0.0921503	1	0.000171117	1	0.89327	1	3.0225e-05	0.00588689	0.691392	0	0	0	0	0	0	0	0	0	E3 ubiquitin-protein ligase UPL1-like isoform X1	7635	P:GO:0000209; P:GO:0043161; P:GO:0045732; F:GO:0061630; C:GO:0005737	P:protein polyubiquitination; P:proteasome-mediated ubiquitin-dependent protein catabolic process; P:positive regulation of protein catabolic process; F:ubiquitin protein ligase activity; C:cytoplasm	Transferases	Coding
transcript_c_29	cell culture	1808.83	0.145298	0.192314	0.0412178	-0.00284872	0.0341014	0.115091	-0.0395239	-0.1008	0.71604	0.108499	0.927503	1	1	0.342478	0.953924	0.472654	0	0	0	0	0	0	0	0	0	MAG2-interacting protein 2	7607	P:GO:0006890; P:GO:0015031; P:GO:0046907; F:GO:0000149; C:GO:0005789; C:GO:0070939	P:retrograde vesicle-mediated transport, Golgi to endoplasmic reticulum; P:protein transport; P:intracellular transport; F:SNARE binding; C:endoplasmic reticulum membrane; C:Dsl1/NZR complex		Coding
transcript_c_30	cell culture	2328.03	0.0437928	-0.465336	0.0247982	0.267226	0.0783904	-0.572021	0.0705016	0.00220665	1	0.00143581	1	0.0712348	1	5.37124e-06	0.870212	1	0	0	0	0	0	0	0	0	0	CCR4-NOT transcription complex subunit 1-like isoform X1	7621				Coding	1.6402	(CT)n;(AGG)n;(TATT)n	Simple_repeat;Simple_repeat;Simple_repeat
transcript_c_31	cell culture	2.11684	0.190851	-0.222861	0	-0.513108	-0.283894	0.725428	0.356517	-0.516383	1	1	1	0.897417	1	0.659807	0.992206	0.885995	0	0	0	0	0	0	0	0	0	glutamate synthase [NADH], amyloplastic isoform X2	7578	P:GO:0019676; P:GO:0097054; F:GO:0005506; F:GO:0010181; F:GO:0016040; F:GO:0050660; F:GO:0051538	P:ammonia assimilation cycle; P:L-glutamate biosynthetic process; F:iron ion binding; F:FMN binding; F:glutamate synthase (NADH) activity; F:flavin adenine dinucleotide binding; F:3 iron, 4 sulfur cluster binding	Glutamate synthase (NADH)	Coding	0.461863	(CCT)n	Simple_repeat
transcript_c_32	cell culture	18.6041	-0.453306	1.4953	1.25842	-0.0227875	-0.190063	2.00375	0	-1.1603	1	0.34665	0.49801	1	1	0.145179	1	0.578924	0	0	0	0	0	0	0	0	0	glutamate synthase 1 [NADH], chloroplastic isoform X1	7579	P:GO:0019676; P:GO:0097054; F:GO:0005506; F:GO:0010181; F:GO:0016040; F:GO:0050660; F:GO:0051538	P:ammonia assimilation cycle; P:L-glutamate biosynthetic process; F:iron ion binding; F:FMN binding; F:glutamate synthase (NADH) activity; F:flavin adenine dinucleotide binding; F:3 iron, 4 sulfur cluster binding	Glutamate synthase (NADH)	Coding	0.870827	(AAAAAT)n;(CCTCCCT)n	Simple_repeat;Simple_repeat
transcript_c_33	cell culture	2449.87	0.032501	-0.935196	-0.049898	-0.0940984	0.0263558	-1.07724	0.134075	-0.448836	1	4.7548e-07	1	0.879361	1	1e-09	0.695554	0.0157343	0	0	0	0	0	0	0	0	0	CCR4-NOT transcription complex subunit 1-like isoform X1	7569				Coding	0.871978	GA-rich;(TTTA)n	Low_complexity;Simple_repeat
transcript_c_34	cell culture	3.37617	0.191512	-0.247478	-0.424404	-0.238669	0	-0.297832	-0.702953	-0.170692	1	0.956824	0.83624	1	1	0.918295	0.56874	1	0	0	0	0	0	0	0	0	0	centromere-associated protein E isoform X1	7591	C:GO:0009506	C:plasmodesma		Coding
transcript_c_35	cell culture	584.01	-0.216481	0.388613	0.965965	0.045134	0.00331475	0.552564	0.603856	0.183258	1	0.246897	6.44607e-05	1	1	0.0340421	0.0227721	0.724739	0	0	0	0	0	0	0	0	0	mediator of RNA polymerase II transcription subunit 12-like	7532				Coding	0.531067	A-rich	Low_complexity
transcript_c_36	cell culture	3378.94	0.063322	-0.189706	-0.392733	-0.105842	0.126017	-0.167229	-0.389188	0.0380855	1	0.12816	3.95256e-05	0.49386	1	0.129662	5.67478e-05	0.972223	0	0	0	0	0	0	0	0	0	pre-mRNA-processing-splicing factor 8A	7555	P:GO:0000244; P:GO:0006508; F:GO:0008237; F:GO:0017070; F:GO:0030619; F:GO:0030620; F:GO:0030623; F:GO:0070122; F:GO:0097157; C:GO:0005682; C:GO:0071013	P:spliceosomal tri-snRNP complex assembly; P:proteolysis; F:metallopeptidase activity; F:U6 snRNA binding; F:U1 snRNA binding; F:U2 snRNA binding; F:U5 snRNA binding; F:isopeptidase activity; F:pre-mRNA intronic binding; C:U5 snRNP; C:catalytic step 2 spliceosome	Acting on peptide bonds (peptidases)	Coding	0.436797	(CCT)n	Simple_repeat
transcript_c_37	cell culture	1548.08	0.353664	-1.02134	-0.65476	-0.0353762	0.227747	-0.45822	-0.931649	0.445966	1	0.01774	0.1271	1	1	0.325869	0.0185035	0.40945	0	0	0	0	0	0	0	0	0	pre-mRNA-processing-splicing factor 8A	7548	P:GO:0000244; P:GO:0006508; F:GO:0008237; F:GO:0017070; F:GO:0030619; F:GO:0030620; F:GO:0030623; F:GO:0070122; F:GO:0097157; C:GO:0005682; C:GO:0071013	P:spliceosomal tri-snRNP complex assembly; P:proteolysis; F:metallopeptidase activity; F:U6 snRNA binding; F:U1 snRNA binding; F:U2 snRNA binding; F:U5 snRNA binding; F:isopeptidase activity; F:pre-mRNA intronic binding; C:U5 snRNP; C:catalytic step 2 spliceosome	Acting on peptide bonds (peptidases)	Coding	0.609433	(AGGCGG)n	Simple_repeat
transcript_c_38	cell culture	3433.87	0.0517084	-0.403653	-0.30638	-0.170535	0.0596122	-0.489508	-0.321655	-0.125376	1	2.28504e-08	1.19336e-06	0.0155644	1	1e-09	4.49325e-07	0.100642	0	0	0	0	0	0	0	0	0	pre-mRNA-processing-splicing factor 8A	7506	P:GO:0000244; P:GO:0006508; F:GO:0008237; F:GO:0017070; F:GO:0030619; F:GO:0030620; F:GO:0030623; F:GO:0070122; F:GO:0097157; C:GO:0005682; C:GO:0071013	P:spliceosomal tri-snRNP complex assembly; P:proteolysis; F:metallopeptidase activity; F:U6 snRNA binding; F:U1 snRNA binding; F:U2 snRNA binding; F:U5 snRNA binding; F:isopeptidase activity; F:pre-mRNA intronic binding; C:U5 snRNP; C:catalytic step 2 spliceosome	Acting on peptide bonds (peptidases)	Coding	1.1191	(CTC)n;(GCC)n	Simple_repeat;Simple_repeat
transcript_c_39	cell culture	1739.9	-0.259891	3.85151	1.36082	0.130847	-0.246294	3.63148	1.37092	-0.346596	0.924764	1e-09	1e-09	0.804777	1	1e-09	1e-09	0.156703	0	1	0	0	0	1	0	0	2	glutamate synthase 1 [NADH], chloroplastic isoform X1	7528	P:GO:0019676; P:GO:0097054; F:GO:0005506; F:GO:0010181; F:GO:0016040; F:GO:0050660; F:GO:0051538	P:ammonia assimilation cycle; P:L-glutamate biosynthetic process; F:iron ion binding; F:FMN binding; F:glutamate synthase (NADH) activity; F:flavin adenine dinucleotide binding; F:3 iron, 4 sulfur cluster binding	Glutamate synthase (NADH)	Coding	0.464931	(CCT)n	Simple_repeat
transcript_c_40	cell culture	681.749	-0.0374831	2.31826	0.579645	0.583301	0.193778	2.01314	0.473051	0.353434	1	1e-09	0.00344295	0.00427434	1	1e-09	0.0242862	0.130934	0	1	0	0	0	1	0	0	2	mediator of RNA polymerase II transcription subunit 12	7490	P:GO:0006357; F:GO:0003712; C:GO:0016592	P:regulation of transcription by RNA polymerase II; F:transcription coregulator activity; C:mediator complex		Coding
transcript_c_41	cell culture	320.298	-0.0577034	-0.328752	-1.65306	-1.25499	-0.148288	-0.407627	-1.77705	-0.890225	1	0.0147173	1e-09	1e-09	1	0.000289805	1e-09	1e-09	0	0	0	0	0	0	0	0	0	uncharacterized protein LOC119986972	7486	P:GO:0090502; F:GO:0003676; F:GO:0003824; F:GO:0004523	P:RNA phosphodiester bond hydrolysis, endonucleolytic; F:nucleic acid binding; F:catalytic activity; F:RNA-DNA hybrid ribonuclease activity		Coding	11.5549	L1-3B_ALy;L1-3_ALy;ATLINE1_2	LINE/L1;LINE/L1;LINE/L1
transcript_c_42	cell culture	1467.27	2.03817	-0.0288213	-0.331828	0.88104	1.7252	0.365496	-0.193633	0.866326	0.670202	1	1	0.768178	1	0.997676	1	0.766748	0	0	0	0	0	0	0	0	0	DNA-directed RNA polymerase subunit beta'	7505	P:GO:0006351; P:GO:0006412; P:GO:0015986; F:GO:0003677; F:GO:0003735; F:GO:0003899; F:GO:0005524; F:GO:0032549; F:GO:0046872; F:GO:0046933; C:GO:0005743; C:GO:0009507; C:GO:0015935; C:GO:0016021; C:GO:0045261; C:GO:0045263	P:transcription, DNA-templated; P:translation; P:ATP synthesis coupled proton transport; F:DNA binding; F:structural constituent of ribosome; F:DNA-directed 5'-3' RNA polymerase activity; F:ATP binding; F:ribonucleoside binding; F:metal ion binding; F:proton-transporting ATP synthase activity, rotational mechanism; C:mitochondrial inner membrane; C:chloroplast; C:small ribosomal subunit; C:integr…	H(+)-transporting two-sector ATPase; Ligases; DNA-directed RNA polymerase	Coding
transcript_c_43	cell culture	465.028	0.465557	1.43585	0.801413	0.547777	0.127653	1.91247	0.687063	0.864684	0.983009	0.000408188	0.0473563	0.261821	1	5.33838e-08	0.110589	0.0360435	0	0	0	0	0	0	0	0	0	mediator of RNA polymerase II transcription subunit 12-like isoform X1	7558	P:GO:0006357; F:GO:0003712; C:GO:0016592	P:regulation of transcription by RNA polymerase II; F:transcription coregulator activity; C:mediator complex		Coding
transcript_c_44	cell culture	1388.13	-0.0699428	-0.0182639	0.0322812	-0.30808	0.0806498	-0.266876	0.00622113	-0.376661	1	1	1	0.0818545	1	0.127315	1	0.0245726	0	0	0	0	0	0	0	0	0	Seven transmembrane MLO family protein	7496	P:GO:0006278; P:GO:0015074; F:GO:0003676; F:GO:0003964; F:GO:0016740; F:GO:0016779; C:GO:0016021	P:RNA-dependent DNA biosynthetic process; P:DNA integration; F:nucleic acid binding; F:RNA-directed DNA polymerase activity; F:transferase activity; F:nucleotidyltransferase activity; C:integral component of membrane		Coding	34.8186	(TACAAC)n;C;C;C;C;C;(TACAAC)n	Simple_repeat;Copia-81_ALY-I;Copia-81_ALY-I;Copia-81_ALY-I;Copia-81_ALY-I;Copia-81_ALY-I;Simple_repeat
transcript_c_45	cell culture	4196.9	0.0742207	-0.776438	-0.752132	-0.348208	-0.00200528	-0.937705	-0.709945	-0.177988	1	1e-09	1e-09	5.90453e-06	1	1e-09	1e-09	0.0406925	0	0	0	0	0	0	0	0	0	pre-mRNA-processing-splicing factor 8A	7504	P:GO:0000244; P:GO:0006508; F:GO:0008237; F:GO:0017070; F:GO:0030619; F:GO:0030620; F:GO:0030623; F:GO:0070122; F:GO:0097157; C:GO:0005682; C:GO:0071013	P:spliceosomal tri-snRNP complex assembly; P:proteolysis; F:metallopeptidase activity; F:U6 snRNA binding; F:U1 snRNA binding; F:U2 snRNA binding; F:U5 snRNA binding; F:isopeptidase activity; F:pre-mRNA intronic binding; C:U5 snRNP; C:catalytic step 2 spliceosome	Acting on peptide bonds (peptidases)	Coding	0.613006	(AGGCGG)n	Simple_repeat
transcript_c_46	cell culture	322.595	-0.195288	2.70949	1.37572	0.929364	-0.0251553	2.53085	1.74683	-0.933164	1	9.98562e-06	0.0283332	0.20507	1	5.0572e-06	0.00383275	0.205121	0	1	0	0	0	1	0	0	2	glutamate synthase [NADH], amyloplastic isoform X3	7474	P:GO:0019676; P:GO:0097054; F:GO:0005506; F:GO:0010181; F:GO:0016040; F:GO:0050660; F:GO:0051538	P:ammonia assimilation cycle; P:L-glutamate biosynthetic process; F:iron ion binding; F:FMN binding; F:glutamate synthase (NADH) activity; F:flavin adenine dinucleotide binding; F:3 iron, 4 sulfur cluster binding	Glutamate synthase (NADH)	Coding	1.25769	(AAAAAT)n;(CCT)n;(GT)n	Simple_repeat;Simple_repeat;Simple_repeat
transcript_c_47	cell culture	14885.2	0.247257	3.99731	1.12958	0.267103	0.0907307	3.87569	0.938622	0.185624	0.00617579	1e-09	1e-09	0.000303406	1	1e-09	1e-09	0.0196706	0	1	0	0	0	1	0	0	2	glutamate synthase 1 [NADH], chloroplastic isoform X1	7487	P:GO:0019676; P:GO:0097054; F:GO:0005506; F:GO:0010181; F:GO:0016040; F:GO:0050660; F:GO:0051538	P:ammonia assimilation cycle; P:L-glutamate biosynthetic process; F:iron ion binding; F:FMN binding; F:glutamate synthase (NADH) activity; F:flavin adenine dinucleotide binding; F:3 iron, 4 sulfur cluster binding	Glutamate synthase (NADH)	Coding	0.467477	(CCT)n	Simple_repeat
transcript_c_48	cell culture	0.722165	-0.037886	0	0	0	-0.470224	0	0.679592	0	1	1	1	1	1	1	0.582911	1	0	0	0	0	0	0	0	0	0	glutamate synthase 1 [NADH], chloroplastic isoform X1	7427	P:GO:0019676; P:GO:0097054; F:GO:0005506; F:GO:0010181; F:GO:0016040; F:GO:0050660; F:GO:0051538	P:ammonia assimilation cycle; P:L-glutamate biosynthetic process; F:iron ion binding; F:FMN binding; F:glutamate synthase (NADH) activity; F:flavin adenine dinucleotide binding; F:3 iron, 4 sulfur cluster binding	Glutamate synthase (NADH)	Coding	0.794399	(AAAAT)n;(CCT)n	Simple_repeat;Simple_repeat
transcript_c_49	cell culture	632.178	0.0678716	2.64986	1.77214	0.341911	0.0501492	2.61238	1.52239	0.0802319	1	1e-09	1e-09	0.0408129	1	1e-09	1e-09	0.877705	0	1	0	0	0	1	0	0	2	glutamate synthase [NADH], amyloplastic isoform X3	7435	P:GO:0006541; P:GO:0097054; F:GO:0005506; F:GO:0010181; F:GO:0016040; F:GO:0050660; F:GO:0051538	P:glutamine metabolic process; P:L-glutamate biosynthetic process; F:iron ion binding; F:FMN binding; F:glutamate synthase (NADH) activity; F:flavin adenine dinucleotide binding; F:3 iron, 4 sulfur cluster binding	Glutamate synthase (NADH)	Coding	0.860794	(AAAATA)n;(CCT)n	Simple_repeat;Simple_repeat
transcript_c_50	cell culture	2504.17	-0.0357508	-0.729243	-0.158607	-0.159926	0.0142756	-0.71728	-0.0106845	-0.236116	1	1e-09	0.00677452	0.0074173	1	1e-09	1	2.28143e-05	0	0	0	0	0	0	0	0	0	protein SABRE	7426				Coding	1.42742	GA-rich;(TGA)n	Low_complexity;Simple_repeat
transcript_c_51	cell culture	6.21259	0.865365	-0.200913	1.05896	0.304743	0.650038	0.809913	0.553349	0.772331	1	1	0.607951	1	1	0.718182	0.933696	0.808395	0	0	0	0	0	0	0	0	0	auxin transport protein BIG isoform X1	7446	P:GO:0009620; P:GO:0009733; P:GO:0009826; P:GO:0009926; P:GO:0010311; P:GO:0048281; F:GO:0008270; F:GO:0016874; C:GO:0005829; C:GO:0009506	P:response to fungus; P:response to auxin; P:unidimensional cell growth; P:auxin polar transport; P:lateral root formation; P:inflorescence morphogenesis; F:zinc ion binding; F:ligase activity; C:cytosol; C:plasmodesma	Ligases	Coding	0.282031	(CAA)n	Simple_repeat
transcript_c_52	cell culture	631.11	-0.182404	0.263465	-0.137159	-0.070034	-0.0596824	0.26001	0.0690417	-0.114141	0.836975	0.118575	0.458178	0.875614	1	0.0713899	0.873614	0.606393	0	0	0	0	0	0	0	0	0	MAG2-interacting protein 2 isoform X1	7418	P:GO:0006890; F:GO:0000149; C:GO:0005789; C:GO:0070939	P:retrograde vesicle-mediated transport, Golgi to endoplasmic reticulum; F:SNARE binding; C:endoplasmic reticulum membrane; C:Dsl1/NZR complex		Coding
transcript_c_53	cell culture	2296.74	0.158388	0.230916	-0.210715	-0.0544143	0.133416	0.151166	-0.0368596	-0.373485	0.41634	0.0179716	0.0152596	0.792928	0.921819	0.101664	0.943093	3.01054e-06	0	0	0	0	0	0	0	0	0	uncharacterized protein LOC7475694	7405	P:GO:0006623; P:GO:0045053; C:GO:0009506; C:GO:0019898	P:protein targeting to vacuole; P:protein retention in Golgi apparatus; C:plasmodesma; C:extrinsic component of membrane		Coding
transcript_c_54	cell culture	37259.9	0.0920253	4.19413	3.217	0.852177	0.0406908	4.13283	2.99266	0.743833	1	1e-09	1e-09	1e-09	1	1e-09	1e-09	1e-09	0	1	1	0	0	1	1	0	4	acetyl-CoA carboxylase 1-like	7328	P:GO:0006633; P:GO:2001295; F:GO:0003989; F:GO:0005524; F:GO:0016740; F:GO:0046872; C:GO:0009507	P:fatty acid biosynthetic process; P:malonyl-CoA biosynthetic process; F:acetyl-CoA carboxylase activity; F:ATP binding; F:transferase activity; F:metal ion binding; C:chloroplast	Transferases; Acetyl-CoA carboxylase	Coding
transcript_c_55	cell culture	569.103	0.0878596	-1.19929	-0.684764	-0.0210523	-0.0652892	-1.16136	-0.899091	0.380072	1	5.33062e-08	0.000469337	1	1	1.99612e-09	3.0509e-06	0.10092	0	0	0	0	0	0	0	0	0	pre-mRNA-processing-splicing factor 8A-like isoform X2	7362	P:GO:0000398; F:GO:0017070; F:GO:0030623; C:GO:0005681	P:mRNA splicing, via spliceosome; F:U6 snRNA binding; F:U5 snRNA binding; C:spliceosomal complex		Coding	0.62483	(AGGCGG)n	Simple_repeat
transcript_c_56	cell culture	10844.9	0.209878	3.30586	0.651708	0.129549	0.0332169	3.23403	0.435114	0.15779	0.142577	1e-09	1e-09	0.250435	1	1e-09	1.8149e-07	0.126802	0	1	0	0	0	1	0	0	2	glutamate synthase 1 [NADH], chloroplastic isoform X1	7341	P:GO:0019676; P:GO:0097054; F:GO:0005506; F:GO:0010181; F:GO:0016040; F:GO:0050660; F:GO:0051538	P:ammonia assimilation cycle; P:L-glutamate biosynthetic process; F:iron ion binding; F:FMN binding; F:glutamate synthase (NADH) activity; F:flavin adenine dinucleotide binding; F:3 iron, 4 sulfur cluster binding	Glutamate synthase (NADH)	Coding	0.830949	(AAT)n;(CCTCCCT)n	Simple_repeat;Simple_repeat
transcript_c_57	cell culture	19859.4	0.139668	3.03643	0.905708	0.207244	0.0311601	2.9481	0.713273	0.173	0.427103	1e-09	1e-09	0.00693987	1	1e-09	1e-09	0.0312183	0	1	0	0	0	1	0	0	2	glutamate synthase 1 [NADH], chloroplastic isoform X1	7351	P:GO:0019676; P:GO:0097054; F:GO:0005506; F:GO:0010181; F:GO:0016040; F:GO:0050660; F:GO:0051538	P:ammonia assimilation cycle; P:L-glutamate biosynthetic process; F:iron ion binding; F:FMN binding; F:glutamate synthase (NADH) activity; F:flavin adenine dinucleotide binding; F:3 iron, 4 sulfur cluster binding	Glutamate synthase (NADH)	Coding	1.26513	(AAAAAT)n;(CCT)n;(GT)n	Simple_repeat;Simple_repeat;Simple_repeat
transcript_c_58	cell culture	0																										serine/threonine-protein kinase TOR	7345	P:GO:0006468; P:GO:0016242; P:GO:0038202; F:GO:0005524; F:GO:0044877; F:GO:0106310; F:GO:0106311; C:GO:0031931; C:GO:0031932	P:protein phosphorylation; P:negative regulation of macroautophagy; P:TORC1 signaling; F:ATP binding; F:protein-containing complex binding; F:protein serine kinase activity; F:protein threonine kinase activity; C:TORC1 complex; C:TORC2 complex	Non-specific serine/threonine protein kinase	Coding
transcript_c_59	cell culture	1802.77	0.171305	1.43329	0.272127	-0.128371	0.176121	1.24271	0.372359	-0.142182	0.561579	1e-09	0.00578002	0.332025	0.747254	1e-09	9.48708e-05	0.250695	0	0	0	0	0	0	0	0	0	protein SWEETIE isoform X2	7343				Coding	1.11671	(TCCTC)n;GA-rich	Simple_repeat;Low_complexity
transcript_c_60	cell culture	1032.6	0.150482	-0.0397292	-0.0444852	-0.0905678	0.10445	-0.0925322	-0.0116864	-0.210417	0.674123	0.956048	0.901131	0.551277	1	0.501204	1	0.0351687	0	0	0	0	0	0	0	0	0	protein SWEETIE isoform X1	7345				Coding	1.0211	(TCCTC)n;GA-rich	Simple_repeat;Low_complexity
transcript_c_61	cell culture	616.457	0.0262446	-0.559628	0.000719244	0.126291	0.214624	-0.686118	-0.0278348	0.0873069	1	2.30098e-05	1	0.482249	0.667732	1.94713e-09	1	0.708671	0	0	0	0	0	0	0	0	0	calpain-type cysteine protease DEK1	7237	P:GO:0006508; F:GO:0004198; C:GO:0005737; C:GO:0016021	P:proteolysis; F:calcium-dependent cysteine-type endopeptidase activity; C:cytoplasm; C:integral component of membrane	Acting on peptide bonds (peptidases)	Coding	0.45599	(CT)n	Simple_repeat
transcript_c_62	cell culture	136.014	-0.023183	3.34173	2.12579	0.414845	0.556538	3.13528	2.35647	0.332469	1	1e-09	1e-09	0.349788	0.82054	1e-09	1e-09	0.50348	0	1	1	0	0	1	1	0	4	glutamate synthase 1 [NADH], chloroplastic isoform X1	7322	P:GO:0019676; P:GO:0097054; F:GO:0005506; F:GO:0010181; F:GO:0016040; F:GO:0050660; F:GO:0051538	P:ammonia assimilation cycle; P:L-glutamate biosynthetic process; F:iron ion binding; F:FMN binding; F:glutamate synthase (NADH) activity; F:flavin adenine dinucleotide binding; F:3 iron, 4 sulfur cluster binding	Glutamate synthase (NADH)	Coding	0.874078	(AAAAAT)n;(CCT)n	Simple_repeat;Simple_repeat
transcript_c_63	cell culture	419.937	0.1873	-1.2409	-1.09518	-0.666198	-0.00981333	-1.29199	-0.874751	-0.500092	0.88022	1e-09	1e-09	7.60302e-08	1	1e-09	1e-09	7.0677e-05	0	0	0	0	0	0	0	0	0	U3 small nucleolar RNA-associated protein 20-like	7364				Coding
transcript_c_64	cell culture	537.247	0.0360691	0.547195	-0.241317	-2.42284	0.0547323	0.161981	0.491592	-0.981638	1	0.744753	1	0.00308679	1	1	0.810622	0.379785	0	0	0	-1	0	0	0	0	1	dnaJ homolog subfamily C GRV2 isoform X2	7305	P:GO:0007032; P:GO:2000641	P:endosome organization; P:regulation of early endosome to late endosome transport		Coding
transcript_c_65	cell culture	2905.14	0.129969	1.51807	0.505434	0.450066	0.00396628	1.44032	0.5088	0.352489	0.812368	1e-09	1.97707e-09	1.4343e-07	1	1e-09	2.16835e-09	6.39995e-05	0	0	0	0	0	0	0	0	0	protein SPIRRIG isoform X1	7340				Coding
transcript_c_66	cell culture	1.12718	-0.291969	0	0.24705	0.14695	-0.260553	0	0.142293	0.661645	1	1	1	1	1	1	1	0.616353	0	0	0	0	0	0	0	0	0	glutamate synthase 1 [NADH], chloroplastic isoform X1	7309	P:GO:0019676; P:GO:0097054; F:GO:0005506; F:GO:0010181; F:GO:0016040; F:GO:0050660; F:GO:0051538	P:ammonia assimilation cycle; P:L-glutamate biosynthetic process; F:iron ion binding; F:FMN binding; F:glutamate synthase (NADH) activity; F:flavin adenine dinucleotide binding; F:3 iron, 4 sulfur cluster binding	Glutamate synthase (NADH)	Coding	1.204	(AAAAT)n;(CCTCCCT)n;(GT)n	Simple_repeat;Simple_repeat;Simple_repeat
transcript_c_67	cell culture	0																										DNA-directed RNA polymerase subunit beta'	7281	P:GO:0006351; P:GO:0006412; P:GO:0015986; F:GO:0003677; F:GO:0003735; F:GO:0003899; F:GO:0005524; F:GO:0032549; F:GO:0046872; F:GO:0046933; C:GO:0005743; C:GO:0009507; C:GO:0015935; C:GO:0016021; C:GO:0045261; C:GO:0045263	P:transcription, DNA-templated; P:translation; P:ATP synthesis coupled proton transport; F:DNA binding; F:structural constituent of ribosome; F:DNA-directed 5'-3' RNA polymerase activity; F:ATP binding; F:ribonucleoside binding; F:metal ion binding; F:proton-transporting ATP synthase activity, rotational mechanism; C:mitochondrial inner membrane; C:chloroplast; C:small ribosomal subunit; C:integr…	H(+)-transporting two-sector ATPase; Ligases; DNA-directed RNA polymerase	Coding
transcript_c_68	cell culture	1124.11	0.569643	1.36625	0.656226	0.113135	0.336392	1.13306	0.321126	0.631567	0.111621	9.36592e-09	0.00392146	0.907532	1	1.21686e-07	0.261659	0.00785746	0	0	0	0	0	0	0	0	0	acetyl-CoA carboxylase 1-like	7286	P:GO:0006633; P:GO:2001295; F:GO:0003989; F:GO:0005524; F:GO:0016740; F:GO:0046872; C:GO:0009507	P:fatty acid biosynthetic process; P:malonyl-CoA biosynthetic process; F:acetyl-CoA carboxylase activity; F:ATP binding; F:transferase activity; F:metal ion binding; C:chloroplast	Transferases; Acetyl-CoA carboxylase	Coding
transcript_c_69	cell culture	1909.42	-0.0177044	-0.125073	0.0614106	-0.0210492	-0.0282501	-0.253355	-0.0659051	-0.00289435	1	0.492951	0.850252	1	1	0.0346977	0.83754	1	0	0	0	0	0	0	0	0	0	helicase protein MOM1-like isoform X1	7270				Coding
transcript_c_70	cell culture	3.73702	-0.556772	-0.248265	-0.157535	0.165257	-0.556916	-0.298709	0.444922	0	1	0.956106	1	1	1	0.918295	0.830624	1	0	0	0	0	0	0	0	0	0	helicase protein MOM1-like isoform X1	7260	F:GO:0005488	F:binding		Coding	0.371901	(CT)n	Simple_repeat
transcript_c_71	cell culture	6539.66	0.250651	4.17142	3.14895	1.00162	0.119662	4.22621	2.7968	0.945868	0.497874	1e-09	1e-09	1e-09	1	1e-09	1e-09	1e-09	0	1	1	0	0	1	1	0	4	acetyl-CoA carboxylase 1-like	7280	P:GO:0006633; P:GO:2001295; F:GO:0003989; F:GO:0005524; F:GO:0046872; C:GO:0009507	P:fatty acid biosynthetic process; P:malonyl-CoA biosynthetic process; F:acetyl-CoA carboxylase activity; F:ATP binding; F:metal ion binding; C:chloroplast	Acetyl-CoA carboxylase	Coding
transcript_c_72	cell culture	1007.25	-0.104705	-0.627029	0.387083	-0.361038	-0.030887	-0.411067	0.653528	-0.553702	1	0.00022856	0.0127666	0.0266001	1	0.00789324	6.89268e-06	0.000220107	0	0	0	0	0	0	0	0	0	Integrase, catalytic core	7244	P:GO:0006865; F:GO:0003676; F:GO:0008270; C:GO:0016020; C:GO:0016021	P:amino acid transport; F:nucleic acid binding; F:zinc ion binding; C:membrane; C:integral component of membrane		NonCoding	29.3484	(CCCAA)n;C;C;C;C;(ACATT)n	Simple_repeat;Copia-74_ALY-I;Copia-74_ALY-I;Copia-74_ALY-I;Copia-74_ALY-I;Simple_repeat
transcript_c_73	cell culture	188.789	-1.02653	1.61148	0.25999	-0.173758	-0.419927	1.02507	0.205032	-0.507959	0.0496554	3.07487e-05	0.717934	0.919366	1	0.00480129	0.852056	0.281459	0	0	0	0	0	0	0	0	0	cytochrome f	7255	P:GO:0015979; P:GO:0022900; F:GO:0005506; F:GO:0009055; F:GO:0020037; C:GO:0009507; C:GO:0031361	P:photosynthesis; P:electron transport chain; F:iron ion binding; F:electron transfer activity; F:heme binding; C:chloroplast; C:integral component of thylakoid membrane	Oxidoreductases	Coding	5.15507	(GCGGTA)n;(AGATAA)n;(TTTAATT)n;(ATTTTA)n;(AAGGT)n	Simple_repeat;Simple_repeat;Simple_repeat;Simple_repeat;Simple_repeat
transcript_c_74	cell culture	837.296	-0.0880103	-0.751878	-1.01132	-0.914308	0.00502493	-0.909947	-1.11233	-0.647498	1	2.20154e-09	1e-09	1e-09	1	1e-09	1e-09	1e-09	0	0	0	0	0	0	0	0	0	DNA polymerase epsilon catalytic subunit A-like	7226	P:GO:0000278; P:GO:0006272; P:GO:0006287; P:GO:0006297; P:GO:0045004; P:GO:0071897; P:GO:0090305; F:GO:0000166; F:GO:0003677; F:GO:0003887; F:GO:0008270; F:GO:0008310; F:GO:0051539; C:GO:0008622	P:mitotic cell cycle; P:leading strand elongation; P:base-excision repair, gap-filling; P:nucleotide-excision repair, DNA gap filling; P:DNA replication proofreading; P:DNA biosynthetic process; P:nucleic acid phosphodiester bond hydrolysis; F:nucleotide binding; F:DNA binding; F:DNA-directed DNA polymerase activity; F:zinc ion binding; F:single-stranded DNA 3'-5' exodeoxyribonuclease activity; F…	Acting on ester bonds; Acting on ester bonds; DNA-directed DNA polymerase	Coding
transcript_c_75	cell culture	1116.95	0.157363	-0.836423	-0.965012	-0.730032	0.0226761	-0.673877	-0.966293	-0.519559	0.931276	1e-09	1e-09	1e-09	1	5.62337e-09	1e-09	7.90714e-06	0	0	0	0	0	0	0	0	0	DNA polymerase epsilon catalytic subunit A-like	7198	P:GO:0000278; P:GO:0006272; P:GO:0006287; P:GO:0006297; P:GO:0045004; P:GO:0071897; P:GO:0090305; F:GO:0000166; F:GO:0003677; F:GO:0003887; F:GO:0008270; F:GO:0008310; F:GO:0051539; C:GO:0008622	P:mitotic cell cycle; P:leading strand elongation; P:base-excision repair, gap-filling; P:nucleotide-excision repair, DNA gap filling; P:DNA replication proofreading; P:DNA biosynthetic process; P:nucleic acid phosphodiester bond hydrolysis; F:nucleotide binding; F:DNA binding; F:DNA-directed DNA polymerase activity; F:zinc ion binding; F:single-stranded DNA 3'-5' exodeoxyribonuclease activity; F…	Acting on ester bonds; Acting on ester bonds; DNA-directed DNA polymerase	Coding
transcript_c_76	cell culture	79.3524	0.394018	-1.30632	0.614975	0.214409	0.213672	-1.75441	0.720741	0.359232	1	0.287152	0.765437	1	1	0.0835353	0.69571	0.973941	0	0	0	0	0	0	0	0	0	dnaJ homolog subfamily C GRV2 isoform X2	7310	P:GO:0007032; P:GO:2000641	P:endosome organization; P:regulation of early endosome to late endosome transport		Coding	0.793434	(CCA)n;(CTTTTC)n	Simple_repeat;Simple_repeat
transcript_c_77	cell culture	5285.01	0.176924	-0.286163	-0.840381	-0.423756	0.110948	-0.422734	-0.60474	-0.469033	1	0.113344	1e-09	0.00515249	1	0.00362757	1.96507e-05	0.00169378	0	0	0	0	0	0	0	0	0	protein ILITYHIA	7295	P:GO:0006417; P:GO:0009682; P:GO:0033674; F:GO:0019887; F:GO:0019901; F:GO:0043022; C:GO:0005829	P:regulation of translation; P:induced systemic resistance; P:positive regulation of kinase activity; F:protein kinase regulator activity; F:protein kinase binding; F:ribosome binding; C:cytosol		Coding
transcript_c_78	cell culture	1661.35	0.0355154	-0.635212	-0.944566	-0.745627	-0.032669	-0.682846	-1.01964	-0.583443	1	1e-09	1e-09	1e-09	1	1e-09	1e-09	1e-09	0	0	0	0	0	0	0	0	0	DNA polymerase epsilon catalytic subunit A-like	7204	P:GO:0000278; P:GO:0006272; P:GO:0006287; P:GO:0006297; P:GO:0045004; P:GO:0071897; P:GO:0090305; F:GO:0000166; F:GO:0003677; F:GO:0003887; F:GO:0008270; F:GO:0008310; F:GO:0051539; C:GO:0008622	P:mitotic cell cycle; P:leading strand elongation; P:base-excision repair, gap-filling; P:nucleotide-excision repair, DNA gap filling; P:DNA replication proofreading; P:DNA biosynthetic process; P:nucleic acid phosphodiester bond hydrolysis; F:nucleotide binding; F:DNA binding; F:DNA-directed DNA polymerase activity; F:zinc ion binding; F:single-stranded DNA 3'-5' exodeoxyribonuclease activity; F…	Acting on ester bonds; Acting on ester bonds; DNA-directed DNA polymerase	Coding
transcript_c_79	cell culture	537.27	0.225901	1.63103	0.334936	0.361476	0.222144	1.20093	0.508139	0.144939	1	1e-09	0.197949	0.170504	1	2.33396e-09	0.0293429	0.774334	0	0	0	0	0	0	0	0	0	protein SPIRRIG isoform X1	7202				Coding
transcript_c_80	cell culture	3334.31	0.115429	-0.0328247	-0.120202	0.0923681	-0.035822	0.0963654	-0.255285	0.41641	1	1	0.867844	0.971967	1	0.905765	0.442457	0.123718	0	0	0	0	0	0	0	0	0	DExH-box ATP-dependent RNA helicase DExH12-like	7084	P:GO:0006401; F:GO:0003676; F:GO:0003724; F:GO:0005524; F:GO:0016787; C:GO:0005681	P:RNA catabolic process; F:nucleic acid binding; F:RNA helicase activity; F:ATP binding; F:hydrolase activity; C:spliceosomal complex	RNA helicase	Coding	2.00452	GA-rich;(GAT)n	Low_complexity;Simple_repeat
transcript_c_81	cell culture	212.579	-0.279128	0.367953	0.00045156	-0.167075	0.040931	0.119597	0.105304	-0.608766	1	0.330725	1	0.812405	1	0.889847	0.96641	0.0349571	0	0	0	0	0	0	0	0	0	uncharacterized protein LOC110619312 isoform X1	7203				Coding
transcript_c_82	cell culture	112.932	-0.144951	-2.08114	0.700706	1.77685	-0.148819	-5.32116	2.25079	-0.896151	1	0.0440502	0.674443	0.0877242	1	1.80284e-08	0.0178236	0.545687	0	0	0	0	0	-1	0	0	1	Seven transmembrane MLO family protein	7168	P:GO:0006278; P:GO:0015074; F:GO:0003676; F:GO:0003964; F:GO:0016740; F:GO:0016779; C:GO:0016021	P:RNA-dependent DNA biosynthetic process; P:DNA integration; F:nucleic acid binding; F:RNA-directed DNA polymerase activity; F:transferase activity; F:nucleotidyltransferase activity; C:integral component of membrane		Coding	36.4118	(TACAAC)n;C;C;C;C;C;(TACAAC)n	Simple_repeat;Copia-81_ALY-I;Copia-81_ALY-I;Copia-81_ALY-I;Copia-81_ALY-I;Copia-81_ALY-I;Simple_repeat
transcript_c_83	cell culture	3.10042	-0.156627	-0.384145	0.383127	0.0259772	-0.482063	-0.50204	0	0.734742	1	0.926583	0.977873	1	1	0.850036	1	0.744053	0	0	0	0	0	0	0	0	0	dnaJ homolog subfamily C GRV2 isoform X2	7240	P:GO:0006898; P:GO:0007032; P:GO:2000641; C:GO:0010008	P:receptor-mediated endocytosis; P:endosome organization; P:regulation of early endosome to late endosome transport; C:endosome membrane		Coding
transcript_c_84	cell culture	1.08185	-0.425739	-0.213409	0	0	0.512053	-0.247821	0	0	1	0.990846	1	1	1	0.9656	1	1	0	0	0	0	0	0	0	0	0	DNA-directed RNA polymerase subunit beta'	7169	P:GO:0006351; P:GO:0006412; P:GO:0015986; F:GO:0003677; F:GO:0003735; F:GO:0003899; F:GO:0005524; F:GO:0032549; F:GO:0046872; F:GO:0046933; C:GO:0005743; C:GO:0009507; C:GO:0015935; C:GO:0016021; C:GO:0045261; C:GO:0045263	P:transcription, DNA-templated; P:translation; P:ATP synthesis coupled proton transport; F:DNA binding; F:structural constituent of ribosome; F:DNA-directed 5'-3' RNA polymerase activity; F:ATP binding; F:ribonucleoside binding; F:metal ion binding; F:proton-transporting ATP synthase activity, rotational mechanism; C:mitochondrial inner membrane; C:chloroplast; C:small ribosomal subunit; C:integr…	H(+)-transporting two-sector ATPase; Ligases; DNA-directed RNA polymerase	Coding
transcript_c_85	cell culture	113.285	0.11973	-1.05692	0.55212	0.606946	0.348812	-1.56931	0.122742	0.632166	1	0.0153205	0.1413	0.110886	1	3.48514e-05	0.984698	0.0903076	0	0	0	0	0	0	0	0	0	protein CELLULOSE SYNTHASE INTERACTIVE 1	7210	P:GO:0051211; P:GO:2001006; F:GO:0008017	P:anisotropic cell growth; P:regulation of cellulose biosynthetic process; F:microtubule binding		Coding	0.319001	(AG)n	Simple_repeat
transcript_c_86	cell culture	0																										pre-mRNA-processing-splicing factor 8A	7168	P:GO:0000244; P:GO:0006508; F:GO:0008237; F:GO:0017070; F:GO:0030619; F:GO:0030620; F:GO:0030623; F:GO:0070122; F:GO:0097157; C:GO:0005682; C:GO:0071013	P:spliceosomal tri-snRNP complex assembly; P:proteolysis; F:metallopeptidase activity; F:U6 snRNA binding; F:U1 snRNA binding; F:U2 snRNA binding; F:U5 snRNA binding; F:isopeptidase activity; F:pre-mRNA intronic binding; C:U5 snRNP; C:catalytic step 2 spliceosome	Acting on peptide bonds (peptidases)	Coding
transcript_c_87	cell culture	4.98406	-0.839211	-0.136683	0.403222	-0.509472	-0.372703	0.533476	0	-1.43423	1	1	0.9783	0.928535	1	0.848528	1	0.33081	0	0	0	0	0	0	0	0	0	hypothetical protein Prudu_904S000200, partial	7169	P:GO:0006351; F:GO:0003677; F:GO:0003899; F:GO:0032549; F:GO:0046872; C:GO:0009507	P:transcription, DNA-templated; F:DNA binding; F:DNA-directed 5'-3' RNA polymerase activity; F:ribonucleoside binding; F:metal ion binding; C:chloroplast	DNA-directed RNA polymerase	Coding
transcript_c_88	cell culture	5.94392	0	0.977539	0	0	0	0.860896	0	0	1	0.232833	1	1	1	0.365396	1	1	0	0	0	0	0	0	0	0	0	protein CELLULOSE SYNTHASE INTERACTIVE 1	7164	P:GO:0051211; P:GO:2001006; F:GO:0008017	P:anisotropic cell growth; P:regulation of cellulose biosynthetic process; F:microtubule binding		Coding	0.865438	(AG)n;(TGCTGT)n	Simple_repeat;Simple_repeat
transcript_c_89	cell culture	1093.57	0.141277	-0.33086	0.40047	0.596501	-0.113592	-0.439318	0.496411	0.341493	1	0.0202955	0.00044647	7.48029e-08	1	0.000230239	1.0163e-05	0.00455726	0	0	0	0	0	0	0	0	0	ATP-dependent helicase BRM	7139	P:GO:0006468; P:GO:0040029; P:GO:0043044; P:GO:0045944; F:GO:0003677; F:GO:0004386; F:GO:0005524; F:GO:0008094; F:GO:0070615; F:GO:0106310; F:GO:0106311	P:protein phosphorylation; P:regulation of gene expression, epigenetic; P:ATP-dependent chromatin remodeling; P:positive regulation of transcription by RNA polymerase II; F:DNA binding; F:helicase activity; F:ATP binding; F:ATPase, acting on DNA; F:nucleosome-dependent ATPase activity; F:protein serine kinase activity; F:protein threonine kinase activity	Non-specific serine/threonine protein kinase	Coding	0.700378	A-rich	Low_complexity
transcript_c_90	cell culture	2778.03	0.170133	0.623454	-0.0463119	-0.0260137	0.0274472	0.448479	0.0740994	-0.120951	0.436819	1e-09	0.873511	1	1	1.33017e-07	0.652791	0.306297	0	0	0	0	0	0	0	0	0	ubiquitin-protein ligase, putative	7121	P:GO:0009926; F:GO:0008270; F:GO:0016874; C:GO:0005829; C:GO:0009506	P:auxin polar transport; F:zinc ion binding; F:ligase activity; C:cytosol; C:plasmodesma	Ligases	Coding	0.294902	(CAA)n	Simple_repeat
transcript_c_91	cell culture	1.39493	0	-0.578123	0	-0.820137	0	-0.623445	0	-0.560011	1	0.583005	1	0.475406	1	0.577165	1	0.717492	0	0	0	0	0	0	0	0	0	DNA polymerase epsilon catalytic subunit A-like	7096	P:GO:0000278; P:GO:0006272; P:GO:0006287; P:GO:0006297; P:GO:0045004; P:GO:0071897; P:GO:0090305; F:GO:0000166; F:GO:0003677; F:GO:0003887; F:GO:0008270; F:GO:0008310; F:GO:0051539; C:GO:0008622	P:mitotic cell cycle; P:leading strand elongation; P:base-excision repair, gap-filling; P:nucleotide-excision repair, DNA gap filling; P:DNA replication proofreading; P:DNA biosynthetic process; P:nucleic acid phosphodiester bond hydrolysis; F:nucleotide binding; F:DNA binding; F:DNA-directed DNA polymerase activity; F:zinc ion binding; F:single-stranded DNA 3'-5' exodeoxyribonuclease activity; F…	Acting on ester bonds; Acting on ester bonds; DNA-directed DNA polymerase	Coding
transcript_c_92	cell culture	0																										envelope membrane carbon uptake protein	7081	P:GO:0006633; P:GO:0006811; F:GO:0003989; F:GO:0005524; C:GO:0009317; C:GO:0009507; C:GO:0009528; C:GO:0016021	P:fatty acid biosynthetic process; P:ion transport; F:acetyl-CoA carboxylase activity; F:ATP binding; C:acetyl-CoA carboxylase complex; C:chloroplast; C:plastid inner membrane; C:integral component of membrane	Acetyl-CoA carboxylase	Coding	4.61799	(GCGGTA)n;(AGATAA)n;(TTTAATT)n;(ATTTTA)n	Simple_repeat;Simple_repeat;Simple_repeat;Simple_repeat
transcript_c_93	cell culture	901.548	-0.170843	0.573263	1.03555	0.760623	-0.0793256	0.36466	0.951615	0.590029	0.717864	3.01606e-06	1e-09	1e-09	1	0.00132944	1e-09	1.52287e-08	0	0	0	0	0	0	0	0	0	Seven transmembrane MLO family protein	7116	P:GO:0015074; F:GO:0003676; C:GO:0016021	P:DNA integration; F:nucleic acid binding; C:integral component of membrane		Coding	35.4834	C;C;C;C	Copia-91_ALY-I;Copia-91_ALY-I;Copia-91_ALY-I;Copia-91_ALY-I
transcript_c_94	cell culture	26.8001	-0.0648505	0.135445	0.0543449	-0.236565	0.19801	-0.343872	0.257772	-0.0855338	1	1	1	1	1	0.877139	1	1	0	0	0	0	0	0	0	0	0	protein CELLULOSE SYNTHASE INTERACTIVE 1-like	7067	P:GO:0051211; P:GO:2001006; F:GO:0008017	P:anisotropic cell growth; P:regulation of cellulose biosynthetic process; F:microtubule binding		Coding	0.297156	(AG)n	Simple_repeat
transcript_c_95	cell culture	3434.18	0.0639145	0.254506	0.105481	-0.114637	0.0043279	0.13873	0.172329	-0.189801	1	1.9411e-05	0.0682754	0.0483086	1	0.0135041	0.00125242	0.000261815	0	0	0	0	0	0	0	0	0	BEACH domain-containing protein B isoform X1	7074				Coding
transcript_c_96	cell culture	3423.43	0.174825	0.334044	-0.0213754	0.0361212	0.114815	0.166218	0.177938	-0.158968	0.813861	0.0165356	1	1	1	0.248904	0.23972	0.332108	0	0	0	0	0	0	0	0	0	chromatin structure-remodeling complex protein SYD	7075	F:GO:0005488	F:binding		Coding
transcript_c_97	cell culture	522.959	-0.163312	-2.41916	-0.600415	-0.23399	-0.00271264	-0.648717	-0.0705004	-0.234346	1	1.06882e-06	0.297933	0.8954	1	0.220946	1	0.885349	0	-1	0	0	0	0	0	0	1	protein CELLULOSE SYNTHASE INTERACTIVE 1-like	7062	P:GO:0051211; P:GO:2001006; F:GO:0008017	P:anisotropic cell growth; P:regulation of cellulose biosynthetic process; F:microtubule binding		Coding	0.297366	(AG)n	Simple_repeat
transcript_c_98	cell culture	77.4211	-0.379344	0.268745	-1.0984	0.124167	-0.139039	-0.642584	-0.384605	-0.535174	1	0.694382	0.00197014	0.990254	1	0.1012	0.452802	0.203893	0	0	0	0	0	0	0	0	0	uncharacterized protein LOC105636609 isoform X1	7132	C:GO:0016021	C:integral component of membrane		Coding
transcript_c_99	cell culture	1971.92	0.01571	-1.1179	-0.809556	-0.586345	0.0312071	-1.19189	-0.78318	-0.634389	1	1e-09	1e-09	3.38757e-09	1	1e-09	1e-09	1e-09	0	0	0	0	0	0	0	0	0	protein CELLULOSE SYNTHASE INTERACTIVE 1	7063	P:GO:0051211; P:GO:2001006; F:GO:0008017	P:anisotropic cell growth; P:regulation of cellulose biosynthetic process; F:microtubule binding		Coding	0.325641	(AG)n	Simple_repeat
transcript_c_100	cell culture	2190.5	-0.0895223	-0.00346977	0.305364	0.043797	0.00470121	-0.0596891	0.316497	-0.0287964	0.939549	1	1.93242e-06	0.799153	1	0.571224	1.10961e-06	0.943657	0	0	0	0	0	0	0	0	0	methyl-CpG-binding domain-containing protein 9	7042	P:GO:0016573; F:GO:0005488	P:histone acetylation; F:binding		Coding	0.227208	(TC)n	Simple_repeat
transcript_c_101	cell culture	2024.07	-0.0900474	-0.524564	0.0251611	-0.508742	-0.0153092	-0.615285	-0.0957399	-0.549622	1	2.3188e-06	1	6.13774e-08	1	1e-09	0.546016	3.76865e-09	0	0	0	0	0	0	0	0	0	protein CELLULOSE SYNTHASE INTERACTIVE 1	7043	P:GO:0051211; P:GO:2001006; F:GO:0008017	P:anisotropic cell growth; P:regulation of cellulose biosynthetic process; F:microtubule binding		Coding	0.880307	(AG)n;(TGCTGT)n	Simple_repeat;Simple_repeat
transcript_c_102	cell culture	1682.89	0.0295583	0.628376	0.131539	-0.078683	0.0147387	0.411848	0.161061	-0.154824	1	1e-09	0.174957	0.574811	1	2.22987e-07	0.0849355	0.104056	0	0	0	0	0	0	0	0	0	Seven transmembrane MLO family protein	7052	P:GO:0006278; P:GO:0015074; F:GO:0003676; F:GO:0003964; F:GO:0016740; F:GO:0016779; C:GO:0016021	P:RNA-dependent DNA biosynthetic process; P:DNA integration; F:nucleic acid binding; F:RNA-directed DNA polymerase activity; F:transferase activity; F:nucleotidyltransferase activity; C:integral component of membrane		NonCoding	35.9898	C;C;C	Copia-81_ALY-I;Copia-81_ALY-I;Copia-81_ALY-I
transcript_c_103	cell culture	0.314302	-0.16935	0	-0.0938852	0	-0.181263	0.380684	0.123638	0	1	1	1	1	1	0.830058	1	1	0	0	0	0	0	0	0	0	0	protein SPIRRIG	7085				Coding
transcript_c_104	cell culture	1829.98	0.0299601	-0.82198	-0.857171	-0.565154	0.105919	-0.863245	-0.728788	-0.581766	1	1e-09	1e-09	1e-09	1	1e-09	1e-09	1e-09	0	0	0	0	0	0	0	0	0	protein CELLULOSE SYNTHASE INTERACTIVE 1	7040	P:GO:0051211; P:GO:2001006; F:GO:0008017	P:anisotropic cell growth; P:regulation of cellulose biosynthetic process; F:microtubule binding		Coding	0.809659	(AAGAGA)n;(AG)n	Simple_repeat;Simple_repeat
transcript_c_105	cell culture	1823.89	0.126461	0.246467	0.162592	-0.477206	-0.0765392	0.0464888	0.15906	-0.0389361	1	0.608184	0.811115	0.143505	1	1	0.836529	1	0	0	0	0	0	0	0	0	0	ATP-dependent helicase BRM	7023	P:GO:0006468; P:GO:0040029; P:GO:0043044; P:GO:0045944; F:GO:0003677; F:GO:0004386; F:GO:0005524; F:GO:0008094; F:GO:0070615; F:GO:0106310; F:GO:0106311	P:protein phosphorylation; P:regulation of gene expression, epigenetic; P:ATP-dependent chromatin remodeling; P:positive regulation of transcription by RNA polymerase II; F:DNA binding; F:helicase activity; F:ATP binding; F:ATPase, acting on DNA; F:nucleosome-dependent ATPase activity; F:protein serine kinase activity; F:protein threonine kinase activity	Non-specific serine/threonine protein kinase	Coding	0.512601	G-rich	Low_complexity
transcript_c_106	cell culture	16.7036	-0.0350594	0.271124	0.4878	-0.333841	-0.575623	0.488305	1.00763	-1.00779	1	1	0.970239	1	1	0.927562	0.678637	0.68529	0	0	0	0	0	0	0	0	0	protein PHOTOPERIOD-INDEPENDENT EARLY FLOWERING 1 isoform X2	7029				Coding	1.32309	(GAA)n;(CGAGCT)n;(TGC)n	Simple_repeat;Simple_repeat;Simple_repeat
transcript_c_107	cell culture	428.753	-0.167338	0.49477	0.0528414	0.0943215	0.0849361	0.211087	0.327095	0.183266	1	0.0140168	1	0.878385	1	0.342044	0.0971359	0.489676	0	0	0	0	0	0	0	0	0	probable disease resistance protein At4g27220	7027	F:GO:0043531	F:ADP binding		Coding	0.256155	(GAA)n	Simple_repeat
transcript_c_108	cell culture	101.077	0.0782633	-0.958953	-0.000683132	-0.426334	-0.961907	-0.97595	-0.988982	-0.220065	1	0.508133	1	0.940088	1	0.44294	0.492294	1	0	0	0	0	0	0	0	0	0	protein CELLULOSE SYNTHASE INTERACTIVE 1-like	7011	P:GO:0051211; P:GO:2001006; F:GO:0008017	P:anisotropic cell growth; P:regulation of cellulose biosynthetic process; F:microtubule binding		Coding	0.413636	(AG)n	Simple_repeat
transcript_c_109	cell culture	147.68	0.264466	-0.420016	-0.552309	-1.31336	0.32097	-0.816181	0.413392	-1.59413	1	0.720342	0.535161	0.0354017	1	0.221518	0.733324	0.00780905	0	0	0	0	0	0	0	0	0	pre-mRNA-processing-splicing factor 8A	6992	P:GO:0000244; P:GO:0006508; F:GO:0008237; F:GO:0017070; F:GO:0030619; F:GO:0030620; F:GO:0030623; F:GO:0070122; F:GO:0097157; C:GO:0005682; C:GO:0071013	P:spliceosomal tri-snRNP complex assembly; P:proteolysis; F:metallopeptidase activity; F:U6 snRNA binding; F:U1 snRNA binding; F:U2 snRNA binding; F:U5 snRNA binding; F:isopeptidase activity; F:pre-mRNA intronic binding; C:U5 snRNP; C:catalytic step 2 spliceosome	Acting on peptide bonds (peptidases)	Coding
transcript_c_110	cell culture	1196.18	0.0465009	-0.720844	-0.723875	-0.754183	0.117449	-0.589867	-0.805408	-0.902046	1	0.00781452	0.00242841	0.00186806	1	0.0156127	0.00069061	0.00013889	0	0	0	0	0	0	0	0	0	pre-mRNA-processing-splicing factor 8	7004	P:GO:0000244; P:GO:0006508; F:GO:0008237; F:GO:0017070; F:GO:0030619; F:GO:0030620; F:GO:0030623; F:GO:0070122; F:GO:0097157; C:GO:0005682; C:GO:0071013	P:spliceosomal tri-snRNP complex assembly; P:proteolysis; F:metallopeptidase activity; F:U6 snRNA binding; F:U1 snRNA binding; F:U2 snRNA binding; F:U5 snRNA binding; F:isopeptidase activity; F:pre-mRNA intronic binding; C:U5 snRNP; C:catalytic step 2 spliceosome	Acting on peptide bonds (peptidases)	Coding
transcript_c_111	cell culture	565.084	-0.0257416	0.210267	0.0676812	0.319905	0.123431	0.0284857	0.249998	0.0812405	1	0.163223	0.831491	0.0106485	1	1	0.057628	0.763154	0	0	0	0	0	0	0	0	0	calpain-type cysteine protease DEK1	7004	P:GO:0006508; F:GO:0004198; C:GO:0005737; C:GO:0016021	P:proteolysis; F:calcium-dependent cysteine-type endopeptidase activity; C:cytoplasm; C:integral component of membrane	Acting on peptide bonds (peptidases)	Coding
transcript_c_112	cell culture	585.319	0.319083	2.22823	0.831044	0.327069	0.348057	1.93422	0.940061	-0.126692	0.405263	1e-09	4.88842e-08	0.0703667	0.422899	1e-09	1e-09	0.68356	0	1	0	0	0	0	0	0	1	mediator of RNA polymerase II transcription subunit 12-like isoform X1	6950	P:GO:0006357; F:GO:0003712; C:GO:0016592	P:regulation of transcription by RNA polymerase II; F:transcription coregulator activity; C:mediator complex		Coding
transcript_c_113	cell culture	75.4611	0.303227	-1.16777	1.27023	0.153381	-0.158944	-0.708022	0.371197	0.267086	1	0.0515149	0.0126668	1	1	0.226259	0.716838	0.86861	0	0	0	0	0	0	0	0	0	protein PHOTOPERIOD-INDEPENDENT EARLY FLOWERING 1 isoform X2	6970	P:GO:0043486; F:GO:0005524; F:GO:0042393; F:GO:0070615; C:GO:0000812	P:histone exchange; F:ATP binding; F:histone binding; F:nucleosome-dependent ATPase activity; C:Swr1 complex		Coding	1.59254	(GAA)n;(CGAGCT)n;(TGC)n	Simple_repeat;Simple_repeat;Simple_repeat
transcript_c_114	cell culture	99.9941	-0.041438	-0.340369	-0.526502	-0.331688	0.0256868	-0.589338	-0.141677	-0.88911	1	0.701909	0.348295	0.697363	1	0.269752	1	0.060445	0	0	0	0	0	0	0	0	0	protein CELLULOSE SYNTHASE INTERACTIVE 1	6958	P:GO:0051211; P:GO:2001006; F:GO:0008017	P:anisotropic cell growth; P:regulation of cellulose biosynthetic process; F:microtubule binding		Coding	0.891061	(AG)n;(TGCTGT)n	Simple_repeat;Simple_repeat
transcript_c_115	cell culture	1597.15	0.155117	-0.373578	-0.0761066	0.238875	0.00608299	-0.668995	0.226258	0.15793	0.773044	0.00308583	0.715606	0.0356186	1	1e-09	0.0504818	0.227966	0	0	0	0	0	0	0	0	0	serine/threonine-protein kinase TOR	6943	P:GO:0006468; P:GO:0016242; P:GO:0038202; F:GO:0005524; F:GO:0044877; F:GO:0106310; F:GO:0106311; C:GO:0031931; C:GO:0031932	P:protein phosphorylation; P:negative regulation of macroautophagy; P:TORC1 signaling; F:ATP binding; F:protein-containing complex binding; F:protein serine kinase activity; F:protein threonine kinase activity; C:TORC1 complex; C:TORC2 complex	Non-specific serine/threonine protein kinase	Coding
transcript_c_116	cell culture	11.7411	0.641881	2.31051	0.185013	-1.06196	-0.254824	1.9367	0.281173	-0.098152	1	0.0796537	1	0.616319	1	0.142046	1	1	0	0	0	0	0	0	0	0	0	cytochrome f	7014	P:GO:0015979; P:GO:0022900; F:GO:0005506; F:GO:0009055; F:GO:0020037; C:GO:0009507; C:GO:0031361	P:photosynthesis; P:electron transport chain; F:iron ion binding; F:electron transfer activity; F:heme binding; C:chloroplast; C:integral component of thylakoid membrane	Oxidoreductases	Coding	4.44825	(AGATAA)n;(TTTAATT)n;(ATTTTA)n;(TAATTC)n;(AAGGT)n;(TAA)n	Simple_repeat;Simple_repeat;Simple_repeat;Simple_repeat;Simple_repeat;Simple_repeat
transcript_c_117	cell culture	0																										cytochrome f	6948	P:GO:0015979; P:GO:0022900; F:GO:0005506; F:GO:0009055; F:GO:0020037; C:GO:0009507; C:GO:0031361	P:photosynthesis; P:electron transport chain; F:iron ion binding; F:electron transfer activity; F:heme binding; C:chloroplast; C:integral component of thylakoid membrane	Oxidoreductases	Coding	3.18077	(AGATAA)n;(TTTAATT)n;(ATTTTA)n;(AAGGT)n	Simple_repeat;Simple_repeat;Simple_repeat;Simple_repeat
transcript_c_118	cell culture	229.156	-0.269513	-0.0160704	0.0788519	-0.24889	0.192657	-0.112667	-0.0668187	-0.0157652	1	1	1	0.641048	1	0.926374	1	1	0	0	0	0	0	0	0	0	0	protein virilizer homolog	6964	P:GO:0006397; P:GO:0008380	P:mRNA processing; P:RNA splicing		Coding
transcript_c_119	cell culture	1003.92	-0.118093	0.0011422	0.618402	0.0664718	-0.0562598	-0.245947	0.724882	0.108526	1	1	1.64473e-06	0.910923	1	0.136947	1.61376e-08	0.670603	0	0	0	0	0	0	0	0	0	protein NETWORKED 1D-like	6935	F:GO:0051015; C:GO:0005886	F:actin filament binding; C:plasma membrane		Coding	1.19683	(AG)n	Simple_repeat
transcript_c_120	cell culture	0.67374	0	0	0	0	0	1.17318	0	0	1	1	1	1	1	0.155835	1	1	0	0	0	0	0	0	0	0	0	pre-mRNA-processing-splicing factor 8A	6995	P:GO:0000398; P:GO:0006508; F:GO:0008237; F:GO:0017070; F:GO:0030623; F:GO:0070122; C:GO:0005681	P:mRNA splicing, via spliceosome; P:proteolysis; F:metallopeptidase activity; F:U6 snRNA binding; F:U5 snRNA binding; F:isopeptidase activity; C:spliceosomal complex	Acting on peptide bonds (peptidases)	Coding
transcript_c_121	cell culture	0.723074	-0.262197	0	0.0237094	-0.885349	-0.286663	0.500496	-0.264631	-0.570909	1	1	1	0.61694	1	0.832457	1	0.846246	0	0	0	0	0	0	0	0	0	helicase protein MOM1-like isoform X1	6885				Coding
transcript_c_122	cell culture	733.286	-0.318639	-0.467574	-0.796584	-0.567992	0.00300455	-0.694003	0.341101	-1.30109	1	0.941469	0.785041	0.940035	1	0.803564	1	0.511959	0	0	0	0	0	0	0	0	0	pre-mRNA-processing-splicing factor 8A	7040				Coding
transcript_c_123	cell culture	23.8113	-1.20106	1.02113	1.74004	0.44108	-1.2022	1.51197	0	-1.04515	1	0.557822	0.243741	0.993851	1	0.307585	1	0.633172	0	0	0	0	0	0	0	0	0	Carboxyl transferase	6991	P:GO:0006633; P:GO:2001295; F:GO:0003989; F:GO:0005524; F:GO:0016740; F:GO:0046872; C:GO:0009507	P:fatty acid biosynthetic process; P:malonyl-CoA biosynthetic process; F:acetyl-CoA carboxylase activity; F:ATP binding; F:transferase activity; F:metal ion binding; C:chloroplast	Transferases; Acetyl-CoA carboxylase	Coding
transcript_c_124	cell culture	684.11	0.0538454	0.409524	0.0445858	-0.130763	0.164715	0.129102	0.287765	-0.369569	1	0.00587517	0.99319	0.536324	1	0.483697	0.0425306	0.00621747	0	0	0	0	0	0	0	0	0	helicase protein MOM1-like isoform X6	6923				Coding
transcript_c_125	cell culture	149.709	0.288009	0.0939914	-0.0561793	-0.11118	0.218358	-0.175396	-0.128478	-0.386335	0.942389	0.950105	1	0.894512	1	0.637943	0.842807	0.124372	0	0	0	0	0	0	0	0	0	E3 ubiquitin-protein ligase PRT6	6569	P:GO:0016567; P:GO:0071596; F:GO:0046872; F:GO:0061630; C:GO:0000151; C:GO:0005737	P:protein ubiquitination; P:ubiquitin-dependent protein catabolic process via the N-end rule pathway; F:metal ion binding; F:ubiquitin protein ligase activity; C:ubiquitin ligase complex; C:cytoplasm	Transferases	Coding	0.426244	(TGTGG)n	Simple_repeat
transcript_c_126	cell culture	703.185	-0.0033304	-0.0579184	-0.111161	0.146038	0.132726	0.236102	-0.222037	0.466912	1	1	0.979168	0.920498	1	0.628764	0.72482	0.222212	0	0	0	0	0	0	0	0	0	DExH-box ATP-dependent RNA helicase DExH12-like	6961	P:GO:0006401; F:GO:0003676; F:GO:0003724; F:GO:0005524; F:GO:0016787; C:GO:0005681	P:RNA catabolic process; F:nucleic acid binding; F:RNA helicase activity; F:ATP binding; F:hydrolase activity; C:spliceosomal complex	RNA helicase	Coding	2.03994	GA-rich;(GAT)n	Low_complexity;Simple_repeat
transcript_c_127	cell culture	823.195	0.244442	-1.05782	0.0503285	0.188347	0.324276	-0.441611	0.110868	0.187677	1	8.96451e-05	1	0.712838	1	0.100525	0.932994	0.703663	0	0	0	0	0	0	0	0	0	CCR4-NOT transcription complex subunit 1-like isoform X1	6925				Coding	0.361011	(TTTA)n	Simple_repeat
transcript_c_128	cell culture	1377.31	0.439712	-0.0116361	-0.765429	-0.0321112	0.304714	-0.502438	-0.553135	-0.626357	0.855602	1	0.0204935	1	1	0.157336	0.13213	0.0828404	0	0	0	0	0	0	0	0	0	transformation/transcription domain-associated protein	6922	P:GO:0006281; P:GO:0006355; P:GO:0006468; F:GO:0003712; F:GO:0005524; F:GO:0106310; F:GO:0106311; C:GO:0000124; C:GO:0035267	P:DNA repair; P:regulation of transcription, DNA-templated; P:protein phosphorylation; F:transcription coregulator activity; F:ATP binding; F:protein serine kinase activity; F:protein threonine kinase activity; C:SAGA complex; C:NuA4 histone acetyltransferase complex	Non-specific serine/threonine protein kinase	Coding
transcript_c_129	cell culture	1057.65	0.0371301	0.0150103	-0.304393	-0.149792	0.0785456	-0.25777	-0.290794	-0.0466659	1	1	0.00176839	0.219346	1	0.0154472	0.0038135	0.907554	0	0	0	0	0	0	0	0	0	Tubulin binding cofactor	6902				Coding	1.24602	A-rich;GA-rich	Low_complexity;Low_complexity
transcript_c_130	cell culture	360.548	-0.149759	0.294251	-0.171049	-0.206489	0.0710315	0.189913	-0.0239143	-0.267285	1	0.427894	0.735399	0.659117	1	0.635026	1	0.471007	0	0	0	0	0	0	0	0	0	protein MODIFIER OF SNC1 1-like isoform X1	6892				Coding	1.30586	(GA)n	Simple_repeat
transcript_c_131	cell culture	389.234	-0.126192	-1.48874	-0.180574	-0.492488	-0.0167287	-1.76595	-0.866658	0.0846155	1	0.0562459	1	0.73412	1	0.00880602	0.325462	1	0	0	0	0	0	0	0	0	0	ATP-dependent helicase BRM	6967	P:GO:0006468; P:GO:0040029; P:GO:0043044; P:GO:0045944; F:GO:0003677; F:GO:0004386; F:GO:0005524; F:GO:0008094; F:GO:0070615; F:GO:0106310; F:GO:0106311	P:protein phosphorylation; P:regulation of gene expression, epigenetic; P:ATP-dependent chromatin remodeling; P:positive regulation of transcription by RNA polymerase II; F:DNA binding; F:helicase activity; F:ATP binding; F:ATPase, acting on DNA; F:nucleosome-dependent ATPase activity; F:protein serine kinase activity; F:protein threonine kinase activity	Non-specific serine/threonine protein kinase	Coding	0.516722	G-rich	Low_complexity
transcript_c_132	cell culture	0.313925	0	-0.0309303	0.0852105	0	0.260973	-0.213537	0	0.0279151	1	1	1	1	1	0.997676	1	1	0	0	0	0	0	0	0	0	0	protein SPIRRIG isoform X1	6931				Coding
transcript_c_133	cell culture	1589.1	0.159847	-0.0987712	-0.170993	0.0133435	0.00481131	-0.116577	-0.183566	-0.111669	0.481817	0.455435	0.0705636	1	1	0.252548	0.0551591	0.334016	0	0	0	0	0	0	0	0	0	DExH-box ATP-dependent RNA helicase DExH14 isoform X1	6888	P:GO:0006401; F:GO:0003676; F:GO:0003724; F:GO:0005524; F:GO:0016787; C:GO:0005681	P:RNA catabolic process; F:nucleic acid binding; F:RNA helicase activity; F:ATP binding; F:hydrolase activity; C:spliceosomal complex	RNA helicase	Coding
transcript_c_134	cell culture	326.234	-0.0375371	0.293244	0.380943	0.327159	0.156267	0.261605	0.579659	-0.185572	1	0.525106	0.294344	0.443716	1	0.519859	0.0678125	0.791925	0	0	0	0	0	0	0	0	0	E3 ubiquitin-protein ligase UPL3	6882				Coding	1.11886	(ATG)n;(CAAAAG)n	Simple_repeat;Simple_repeat
transcript_c_135	cell culture	1835.86	0.274964	4.09796	2.961	0.458173	0.0818546	3.96758	2.90128	0.240642	0.264851	1e-09	1e-09	0.000102256	1	1e-09	1e-09	0.0753472	0	1	1	0	0	1	1	0	4	acetyl-CoA carboxylase 1-like	6924	P:GO:0006633; P:GO:2001295; F:GO:0003989; F:GO:0005524; F:GO:0046872	P:fatty acid biosynthetic process; P:malonyl-CoA biosynthetic process; F:acetyl-CoA carboxylase activity; F:ATP binding; F:metal ion binding	Acetyl-CoA carboxylase	Coding
transcript_c_136	cell culture	705.235	0.0155579	0.273648	-0.128802	-0.428582	-0.211134	-0.0222916	0.151892	-0.306373	1	0.823975	1	0.593856	1	1	1	0.779282	0	0	0	0	0	0	0	0	0	protein virilizer homolog	6883	P:GO:0006397; P:GO:0008380	P:mRNA processing; P:RNA splicing		Coding
transcript_c_137	cell culture	44.0588	0.00227033	-0.663849	-0.557626	-0.586386	0.185658	-0.750954	0.292572	-0.284063	1	0.567752	0.657497	0.653577	1	0.414947	0.954066	0.956085	0	0	0	0	0	0	0	0	0	protein CELLULOSE SYNTHASE INTERACTIVE 1	6877	P:GO:0051211; P:GO:2001006; F:GO:0008017	P:anisotropic cell growth; P:regulation of cellulose biosynthetic process; F:microtubule binding		Coding	0.930638	(AG)n;(TGCTGT)n	Simple_repeat;Simple_repeat
transcript_c_138	cell culture	0																										pre-mRNA-processing-splicing factor 8A	6952	P:GO:0000398; P:GO:0006508; F:GO:0008237; F:GO:0017070; F:GO:0030623; F:GO:0070122; C:GO:0005681	P:mRNA splicing, via spliceosome; P:proteolysis; F:metallopeptidase activity; F:U6 snRNA binding; F:U5 snRNA binding; F:isopeptidase activity; C:spliceosomal complex	Acting on peptide bonds (peptidases)	Coding
transcript_c_139	cell culture	0																										serine/threonine-protein kinase TOR isoform X3	6890	P:GO:0006468; F:GO:0005524; F:GO:0044877; F:GO:0106310; F:GO:0106311	P:protein phosphorylation; F:ATP binding; F:protein-containing complex binding; F:protein serine kinase activity; F:protein threonine kinase activity	Non-specific serine/threonine protein kinase	Coding
transcript_c_140	cell culture	881.93	-0.215557	0.236007	0.284357	-0.0840279	0.00246015	0.0862563	0.288807	-0.102679	0.522275	0.117259	0.0232016	0.765641	1	0.67881	0.023712	0.634203	0	0	0	0	0	0	0	0	0	Seven transmembrane MLO family protein	6893	P:GO:0006278; P:GO:0015074; F:GO:0003676; F:GO:0003964; F:GO:0016740; F:GO:0016779; C:GO:0016021	P:RNA-dependent DNA biosynthetic process; P:DNA integration; F:nucleic acid binding; F:RNA-directed DNA polymerase activity; F:transferase activity; F:nucleotidyltransferase activity; C:integral component of membrane		Coding	42.71	(TACAA)n;C;C;C;C;C;(TACAA)n	Simple_repeat;Copia-81_ALY-I;Copia-81_ALY-I;Copia-81_ALY-I;Copia-60_ALY-I;Copia-81_ALY-I;Simple_repeat
transcript_c_141	cell culture	551.914	0.0801759	-1.62556	-0.785955	-0.221459	0.287683	-1.37271	-0.880309	0.183228	1	1e-09	1e-09	0.140988	0.359264	1e-09	1e-09	0.244875	0	0	0	0	0	0	0	0	0	hypothetical protein GH714_025935	6891	P:GO:0042254	P:ribosome biogenesis		Coding
transcript_c_142	cell culture	34.8331	0	0	0.682829	0.680224	0	0	0.436573	0	1	1	0.573699	0.613779	1	1	0.840085	1	0	0	0	0	0	0	0	0	0	protein virilizer homolog	6840	P:GO:0006397; P:GO:0008380	P:mRNA processing; P:RNA splicing		Coding
transcript_c_143	cell culture	1.268	0.149933	-0.0717621	0	0	-0.196891	-0.0561805	0	0.209785	1	1	1	1	1	1	1	1	0	0	0	0	0	0	0	0	0	glutamate synthase [NADH], amyloplastic isoform X3	6842	P:GO:0019676; P:GO:0097054; F:GO:0005506; F:GO:0010181; F:GO:0016040; F:GO:0050660; F:GO:0051538	P:ammonia assimilation cycle; P:L-glutamate biosynthetic process; F:iron ion binding; F:FMN binding; F:glutamate synthase (NADH) activity; F:flavin adenine dinucleotide binding; F:3 iron, 4 sulfur cluster binding	Glutamate synthase (NADH)	Coding
transcript_c_144	cell culture	171.825	-0.115928	-0.513742	-1.52621	-1.74965	-0.276014	-0.236426	-1.72757	-1.47385	1	0.000461932	1e-09	1e-09	0.229831	0.0713969	1e-09	1e-09	0	0	0	0	0	0	0	0	0	retrovirus-related Pol polyprotein from transposon TNT 1-94	6854	P:GO:0015074; P:GO:0016310; F:GO:0003676; F:GO:0016301	P:DNA integration; P:phosphorylation; F:nucleic acid binding; F:kinase activity		Coding	40.356	C;GA-rich;C;(GGTGAT)n;C;C	Copia-50_ALY-I;Low_complexity;Copia-17_ALY-I;Simple_repeat;ATCopia15I;Copia-17_ALY-I
transcript_c_145	cell culture	900.298	0.0250914	0.509708	-0.0541831	-0.243429	0.0159241	0.171004	0.196233	-0.502029	1	0.00935033	1	0.285433	1	0.47467	0.429433	0.00524581	0	0	0	0	0	0	0	0	0	protein virilizer homolog	6879	P:GO:0006397; P:GO:0008380	P:mRNA processing; P:RNA splicing		Coding
transcript_c_146	cell culture	962.71	-0.019571	-0.174988	-0.239739	0.223584	0.0666215	0.0287837	-0.160207	0.189525	1	0.462448	0.188512	0.26394	1	1	0.493658	0.379172	0	0	0	0	0	0	0	0	0	DExH-box ATP-dependent RNA helicase DExH14 isoform X1	6858	P:GO:0006401; F:GO:0003676; F:GO:0003724; F:GO:0005524; F:GO:0016787; C:GO:0005681	P:RNA catabolic process; F:nucleic acid binding; F:RNA helicase activity; F:ATP binding; F:hydrolase activity; C:spliceosomal complex	RNA helicase	Coding
transcript_c_147	cell culture	368.048	0.0540471	-0.0780623	0.226295	0.209764	0.0460974	-0.097956	0.615367	0.0574666	1	1	0.671348	0.74825	1	0.968031	0.0533559	1	0	0	0	0	0	0	0	0	0	uncharacterized protein LOC7461980 isoform X2	6837				Coding	0.804446	(GCTGCA)n	Simple_repeat
transcript_c_148	cell culture	73.3673	-0.500578	0	0	0	-0.252703	0	0.203277	0	1	1	1	1	1	1	1	1	0	0	0	0	0	0	0	0	0	glutamate synthase 1 [NADH], chloroplastic isoform X1	6864	P:GO:0019676; P:GO:0097054; F:GO:0005506; F:GO:0010181; F:GO:0016040; F:GO:0050660; F:GO:0051538	P:ammonia assimilation cycle; P:L-glutamate biosynthetic process; F:iron ion binding; F:FMN binding; F:glutamate synthase (NADH) activity; F:flavin adenine dinucleotide binding; F:3 iron, 4 sulfur cluster binding	Glutamate synthase (NADH)	Coding
transcript_c_149	cell culture	2235.55	0.454159	1.6377	0.506078	0.404757	0.404493	1.47768	0.501337	0.245159	7.25687e-06	1e-09	3.04398e-08	1.86925e-05	0.000194592	1e-09	5.89193e-08	0.0178369	0	0	0	0	0	0	0	0	0	disease resistance-like protein DSC1 isoform X1	6714	P:GO:0006952; P:GO:0007165; F:GO:0003953; F:GO:0016787; F:GO:0043531	P:defense response; P:signal transduction; F:NAD+ nucleosidase activity; F:hydrolase activity; F:ADP binding		Coding
transcript_c_150	cell culture	1752.37	-0.106242	0.0626922	-0.310029	0.127142	-0.0146549	0.00237352	-0.199333	-0.0242762	1	0.847269	0.00582376	0.436903	1	1	0.119938	1	0	0	0	0	0	0	0	0	0	DExH-box ATP-dependent RNA helicase DExH14 isoform X1	6826	P:GO:0006401; F:GO:0003676; F:GO:0003724; F:GO:0005524; F:GO:0016787; C:GO:0005681	P:RNA catabolic process; F:nucleic acid binding; F:RNA helicase activity; F:ATP binding; F:hydrolase activity; C:spliceosomal complex	RNA helicase	Coding
transcript_c_151	cell culture	52.0738	0	0.582378	-0.0483351	0.593449	0.144844	0.0428046	0.575186	0.0289842	1	0.683102	1	0.782673	1	1	0.783859	1	0	0	0	0	0	0	0	0	0	cytochrome f	6843	P:GO:0015979; P:GO:0022900; F:GO:0005506; F:GO:0009055; F:GO:0020037; C:GO:0009507; C:GO:0031361	P:photosynthesis; P:electron transport chain; F:iron ion binding; F:electron transfer activity; F:heme binding; C:chloroplast; C:integral component of thylakoid membrane	Oxidoreductases	Coding	3.22958	(AGATAA)n;(TTTAATT)n;(ATTTTA)n;(AAGGT)n	Simple_repeat;Simple_repeat;Simple_repeat;Simple_repeat
transcript_c_152	cell culture	42.6143	0.939515	0.626126	-1.09243	-0.107089	-0.0536242	0.0116187	-0.076405	-0.908576	1	0.662243	0.267239	1	1	1	1	0.42196	0	0	0	0	0	0	0	0	0	transformation/transcription domain-associated protein-like isoform X1	6830	P:GO:0006281; P:GO:0006355; P:GO:0006468; F:GO:0003712; F:GO:0005524; F:GO:0106310; F:GO:0106311; C:GO:0000124; C:GO:0035267	P:DNA repair; P:regulation of transcription, DNA-templated; P:protein phosphorylation; F:transcription coregulator activity; F:ATP binding; F:protein serine kinase activity; F:protein threonine kinase activity; C:SAGA complex; C:NuA4 histone acetyltransferase complex	Non-specific serine/threonine protein kinase	Coding
transcript_c_153	cell culture	2340.65	0.000840246	0.749591	-0.0192072	0.319648	0.0764797	0.688088	-0.176049	0.444694	1	0.000478138	1	0.187455	1	0.000311757	0.598796	0.0400524	0	0	0	0	0	0	0	0	0	E3 ubiquitin-protein ligase UPL1-like isoform X1	6819	P:GO:0000209; P:GO:0043161; P:GO:0045732; F:GO:0061630; C:GO:0005737	P:protein polyubiquitination; P:proteasome-mediated ubiquitin-dependent protein catabolic process; P:positive regulation of protein catabolic process; F:ubiquitin protein ligase activity; C:cytoplasm	Transferases	Coding
transcript_c_154	cell culture	295.815	-0.0104709	0.134331	0.270318	-0.0840913	-0.097771	0.277503	0.28456	0.13026	1	0.496908	0.0249195	0.744774	1	0.0248028	0.0232283	0.419709	0	0	0	0	0	0	0	0	0	---NA---	6809				NonCoding	9.54619	Copia-6_ALY-LTR;(TTGT)n;(AT)n;(ATATG)n;Gypsy-29_ALY-I;Copia-6_ALY-LTR;(TTGT)n;(AT)n;(ATATG)n	LTR/Copia;Simple_repeat;Simple_repeat;Simple_repeat;LTR/Gypsy;LTR/Copia;Simple_repeat;Simple_repeat;Simple_repeat
transcript_c_155	cell culture	1047.92	0.122819	0.737639	0.0322436	-0.223294	-0.0510931	0.370055	0.216621	0.0315981	1	1.03481e-05	1	0.2779	1	0.0216454	0.279814	1	0	0	0	0	0	0	0	0	0	protein PHOTOPERIOD-INDEPENDENT EARLY FLOWERING 1 isoform X2	6817				Coding	1.36424	(GAA)n;(CGAGCT)n;(TGC)n	Simple_repeat;Simple_repeat;Simple_repeat
transcript_c_156	cell culture	1721.56	1.20245	3.56785	2.95396	1.50219	0.751556	3.3349	2.60109	0.877608	1e-09	1e-09	1e-09	1e-09	5.81564e-05	1e-09	1e-09	1.11609e-07	0	1	1	0	0	1	1	0	4	Agamous-like MADS-box protein AGL6	6945	P:GO:0006355; P:GO:0015074; F:GO:0003677; F:GO:0003700; F:GO:0008270; F:GO:0046983	P:regulation of transcription, DNA-templated; P:DNA integration; F:DNA binding; F:DNA-binding transcription factor activity; F:zinc ion binding; F:protein dimerization activity		NonCoding	58.7329	C	ATCopia78_I
transcript_c_157	cell culture	84.7648	0	0.351439	-0.147508	-0.341593	0.207789	0.573249	0.0836984	-0.341608	1	0.848311	1	0.938281	1	0.637341	1	0.932239	0	0	0	0	0	0	0	0	0	serine/threonine-protein kinase TOR	6860	P:GO:0006468; P:GO:0016242; P:GO:0038202; F:GO:0005524; F:GO:0044877; F:GO:0106310; F:GO:0106311; C:GO:0031931; C:GO:0031932	P:protein phosphorylation; P:negative regulation of macroautophagy; P:TORC1 signaling; F:ATP binding; F:protein-containing complex binding; F:protein serine kinase activity; F:protein threonine kinase activity; C:TORC1 complex; C:TORC2 complex	Non-specific serine/threonine protein kinase	Coding
transcript_c_158	cell culture	4.19484	0.299629	0.177275	-0.183365	-1.69136	0.351796	-0.639338	-0.175301	-2.02972	1	1	1	0.2396	1	0.783707	1	0.127487	0	0	0	0	0	0	0	0	0	unnamed protein product	6806				NonCoding	13.2971	SSU-rRNA_Ath;SSU-rRNA_Ath;LSU-rRNA_Ath;LSU-rRNA_Ath;LSU-rRNA_Ath;LSU-rRNA_Ath;LSU-rRNA_Ath	rRNA;rRNA;rRNA;rRNA;rRNA;rRNA;rRNA
transcript_c_159	cell culture	981.22	0.104594	0.333537	0.0464489	0.611941	-0.0932865	0.419422	-0.0118026	0.367822	1	0.923241	1	0.684989	1	0.801988	1	0.909754	0	0	0	0	0	0	0	0	0	dnaJ homolog subfamily C GRV2 isoform X2	6805	P:GO:0006898; P:GO:0007032; P:GO:2000641; C:GO:0010008	P:receptor-mediated endocytosis; P:endosome organization; P:regulation of early endosome to late endosome transport; C:endosome membrane		Coding
transcript_c_160	cell culture	574.998	-0.433884	0.679139	-0.0562019	-0.176604	-0.304263	0.833903	0.00600503	-0.252346	0.385396	0.00615536	1	0.692157	1	8.36912e-05	1	0.438293	0	0	0	0	0	0	0	0	0	E3 ubiquitin-protein ligase UPL3	6792	P:GO:0016567; F:GO:0004842	P:protein ubiquitination; F:ubiquitin-protein transferase activity	Transferases	Coding	1.10424	(CT)n;(TGAAGA)n	Simple_repeat;Simple_repeat
transcript_c_161	cell culture	1003.11	0.203634	0.32859	0.207565	-0.0345451	0.078108	0.0167882	0.150112	-0.128661	0.8723	0.0682894	0.256384	1	1	1	0.513199	0.621149	0	0	0	0	0	0	0	0	0	chromatin structure-remodeling complex protein SYD	6821	F:GO:0005488	F:binding		Coding
transcript_c_162	cell culture	361.398	-0.0271054	0.660081	0.19735	0.233906	0.0432592	0.238538	0.457061	0.242497	1	0.0125525	0.609866	0.52888	1	0.451123	0.0755744	0.491324	0	0	0	0	0	0	0	0	0	chromatin structure-remodeling complex protein SYD isoform X1	6788	F:GO:0000166; F:GO:0005524; F:GO:0042393; F:GO:0070615	F:nucleotide binding; F:ATP binding; F:histone binding; F:nucleosome-dependent ATPase activity		Coding
transcript_c_163	cell culture	705.849	-0.0988743	0.188814	-0.0523986	-0.0395571	-0.0861248	-0.160234	0.0607868	-0.0296361	1	0.413385	0.987732	1	1	0.448672	0.961687	1	0	0	0	0	0	0	0	0	0	cell morphogenesis protein PAG1 isoform X1	6770	P:GO:0000902; C:GO:0005938	P:cell morphogenesis; C:cell cortex		Coding
transcript_c_164	cell culture	0																										protein virilizer homolog	6786	P:GO:0006397; P:GO:0008380	P:mRNA processing; P:RNA splicing		Coding
transcript_c_165	cell culture	1034.72	-0.0170571	-0.127511	-0.132664	0.020275	0.0542655	-0.166579	-0.101539	-0.0485836	1	0.450165	0.326918	1	1	0.183529	0.547883	0.916531	0	0	0	0	0	0	0	0	0	cell morphogenesis protein PAG1 isoform X1	6776	P:GO:0000902; C:GO:0005938	P:cell morphogenesis; C:cell cortex		Coding
transcript_c_166	cell culture	0																										pre-mRNA-processing-splicing factor 8	6855	P:GO:0000244; P:GO:0006508; F:GO:0008237; F:GO:0017070; F:GO:0030619; F:GO:0030620; F:GO:0030623; F:GO:0070122; F:GO:0097157; C:GO:0005682; C:GO:0071013	P:spliceosomal tri-snRNP complex assembly; P:proteolysis; F:metallopeptidase activity; F:U6 snRNA binding; F:U1 snRNA binding; F:U2 snRNA binding; F:U5 snRNA binding; F:isopeptidase activity; F:pre-mRNA intronic binding; C:U5 snRNP; C:catalytic step 2 spliceosome	Acting on peptide bonds (peptidases)	Coding
transcript_c_167	cell culture	0.350313	0	-0.289389	0.269445	0	0.443289	-0.295242	0	0	1	0.909365	0.98013	1	1	0.918295	1	1	0	0	0	0	0	0	0	0	0	protein ILITYHIA	6831	P:GO:0006417; P:GO:0033674; F:GO:0019887; F:GO:0019901; F:GO:0043022	P:regulation of translation; P:positive regulation of kinase activity; F:protein kinase regulator activity; F:protein kinase binding; F:ribosome binding		Coding
transcript_c_168	cell culture	541.941	-0.0239506	0.0276589	-0.360633	-0.134422	0.0771798	-0.311282	-0.193539	-0.173484	1	1	0.0659365	0.721799	1	0.125575	0.469651	0.547579	0	0	0	0	0	0	0	0	0	uncharacterized protein LOC110620154 isoform X1	6850				Coding
transcript_c_169	cell culture	33.2495	0.402593	0	0	0	0.690878	0.706227	0	0	1	1	1	1	1	0.505223	1	1	0	0	0	0	0	0	0	0	0	protein virilizer homolog	6776	P:GO:0006397; P:GO:0008380	P:mRNA processing; P:RNA splicing		Coding
transcript_c_170	cell culture	228.938	0.0058026	0.573718	0.292103	0.0900389	-0.0133798	0.31704	0.441646	-0.056271	1	0.000390858	0.0540419	0.808438	1	0.0436074	0.00206274	0.959687	0	0	0	0	0	0	0	0	0	peroxisome biogenesis protein 22	6735	P:GO:0007031	P:peroxisome organization		NonCoding	6.36971	C;C;C;(TT)n	Gypsy-2_ALY-I;Gypsy-2_ALY-I;Gypsy-2_ALY-I;Simple_repeat
transcript_c_171	cell culture	0.122177	-0.16935	-0.0750645	0	0.0708781	-0.181263	-0.0615521	0	0	1	1	1	1	1	1	1	1	0	0	0	0	0	0	0	0	0	Pre-mRNA-processing-splicing factor 8	6902	P:GO:0000244; P:GO:0006508; F:GO:0008237; F:GO:0017070; F:GO:0030619; F:GO:0030620; F:GO:0030623; F:GO:0070122; F:GO:0097157; C:GO:0005682; C:GO:0071013	P:spliceosomal tri-snRNP complex assembly; P:proteolysis; F:metallopeptidase activity; F:U6 snRNA binding; F:U1 snRNA binding; F:U2 snRNA binding; F:U5 snRNA binding; F:isopeptidase activity; F:pre-mRNA intronic binding; C:U5 snRNP; C:catalytic step 2 spliceosome	Acting on peptide bonds (peptidases)	NonCoding
transcript_c_172	cell culture	140.714	-0.230467	0.948939	-0.126578	-0.3067	-0.122674	-0.247111	-1.06866	0.353553	1	0.434267	1	0.99182	1	0.99417	0.341057	0.950122	0	0	0	0	0	0	0	0	0	protein virilizer homolog isoform X1	6745	P:GO:0006396	P:RNA processing		Coding
transcript_c_173	cell culture	0																										cytochrome f	6752	P:GO:0015979; P:GO:0022900; F:GO:0005506; F:GO:0009055; F:GO:0020037; C:GO:0009507; C:GO:0031361	P:photosynthesis; P:electron transport chain; F:iron ion binding; F:electron transfer activity; F:heme binding; C:chloroplast; C:integral component of thylakoid membrane	Oxidoreductases	Coding	4.05806	(AGATAA)n;(TTTAATT)n;(ATTTTA)n;(AAGGT)n;(TAA)n	Simple_repeat;Simple_repeat;Simple_repeat;Simple_repeat;Simple_repeat
transcript_c_174	cell culture	460.105	-0.0640168	-0.604242	-0.11586	-0.0354084	-0.210966	-0.927451	-0.197323	0.101602	1	0.00778551	0.810138	1	1	1.31539e-06	0.513126	0.880445	0	0	0	0	0	0	0	0	0	protein PHOTOPERIOD-INDEPENDENT EARLY FLOWERING 1 isoform X2	6771				Coding	1.63934	(GAA)n;(CGAGCT)n;(TGC)n	Simple_repeat;Simple_repeat;Simple_repeat
transcript_c_175	cell culture	1.24928	-1.31909	0	0	-0.394448	-1.31971	0	0	-0.395965	0.525861	1	1	0.886538	0.758645	1	1	0.876872	0	0	0	0	0	0	0	0	0	DNA-directed RNA polymerase subunit beta'	6774	P:GO:0006351; P:GO:0006412; P:GO:0015986; F:GO:0003677; F:GO:0003735; F:GO:0003899; F:GO:0005524; F:GO:0032549; F:GO:0046872; F:GO:0046933; C:GO:0005743; C:GO:0009507; C:GO:0015935; C:GO:0016021; C:GO:0045261; C:GO:0045263	P:transcription, DNA-templated; P:translation; P:ATP synthesis coupled proton transport; F:DNA binding; F:structural constituent of ribosome; F:DNA-directed 5'-3' RNA polymerase activity; F:ATP binding; F:ribonucleoside binding; F:metal ion binding; F:proton-transporting ATP synthase activity, rotational mechanism; C:mitochondrial inner membrane; C:chloroplast; C:small ribosomal subunit; C:integr…	H(+)-transporting two-sector ATPase; Ligases; DNA-directed RNA polymerase	Coding
transcript_c_176	cell culture	1113.13	0.0505744	-0.149702	-0.0964079	-0.0714323	0.0616721	-0.204269	-0.0936558	-0.19243	1	0.286581	0.491148	0.717338	1	0.0577641	0.539241	0.0677132	0	0	0	0	0	0	0	0	0	cell morphogenesis protein PAG1 isoform X2	6812	P:GO:0000902; C:GO:0005938	P:cell morphogenesis; C:cell cortex		Coding
transcript_c_177	cell culture	17.642	0.667637	0.627998	-0.923053	0.883602	0.775025	0.384037	0.829754	-0.414859	1	0.576392	0.339654	0.344919	1	0.791225	0.383448	0.833252	0	0	0	0	0	0	0	0	0	uncharacterized protein LOC117932593	6814				NonCoding	0.587027	GA-rich	Low_complexity
transcript_c_178	cell culture	667.196	-0.203045	0.217314	0.0814604	0.408674	-0.210606	-0.111602	-0.00850277	0.0621174	1	0.436504	0.919426	0.0382099	1	0.765959	1	0.998144	0	0	0	0	0	0	0	0	0	uncharacterized protein LOC18094618 isoform X2	6719				Coding	0.818574	(GCTGCA)n	Simple_repeat
transcript_c_179	cell culture	1083.25	0.00248818	-0.13473	0.136426	-0.227453	0.00501089	-0.0947349	0.232547	-0.372158	1	0.704116	0.657531	0.329981	1	0.810873	0.297145	0.0512421	0	0	0	0	0	0	0	0	0	protein MODIFIER OF SNC1 1-like isoform X1	6726				Coding	0.624442	(GA)n	Simple_repeat
transcript_c_180	cell culture	47.491	0.311528	-0.303874	-2.25103	-0.947423	-0.670593	-3.58647	-0.482204	-1.00521	1	1	0.0661731	0.651874	1	0.00151325	0.945933	0.603629	0	0	0	0	0	-1	0	0	1	serine/threonine-protein kinase TOR	6720	P:GO:0006468; P:GO:0016242; P:GO:0038202; F:GO:0005524; F:GO:0044877; F:GO:0106310; F:GO:0106311; C:GO:0031931; C:GO:0031932	P:protein phosphorylation; P:negative regulation of macroautophagy; P:TORC1 signaling; F:ATP binding; F:protein-containing complex binding; F:protein serine kinase activity; F:protein threonine kinase activity; C:TORC1 complex; C:TORC2 complex	Non-specific serine/threonine protein kinase	Coding
transcript_c_181	cell culture	1624.9	0.00457923	0.259965	-0.0653034	0.353404	-0.196355	0.414885	-0.261766	0.401505	1	0.239153	0.959188	0.0540007	1	0.0135536	0.188911	0.0238489	0	0	0	0	0	0	0	0	0	uncharacterized protein LOC110641940 isoform X2	6716				Coding
transcript_c_182	cell culture	0.223374	-0.346244	0.197902	0	0.159325	-0.358157	0	0	0	1	1	1	1	1	1	1	1	0	0	0	0	0	0	0	0	0	calpain-type cysteine protease DEK1	6763	P:GO:0006508; F:GO:0004198; C:GO:0005737; C:GO:0016021	P:proteolysis; F:calcium-dependent cysteine-type endopeptidase activity; C:cytoplasm; C:integral component of membrane	Acting on peptide bonds (peptidases)	Coding
transcript_c_183	cell culture	2.05122	0.497037	3.5746	2.44924	0.111075	0.153739	2.48874	1.06624	-0.363689	1	0.00502703	0.0785109	1	1	0.0642778	0.643189	1	0	0	0	0	0	0	0	0	0	acetyl-CoA carboxylase 1-like	6757	P:GO:0006633; P:GO:2001295; F:GO:0003989; F:GO:0005524; F:GO:0016740; F:GO:0046872; C:GO:0009507	P:fatty acid biosynthetic process; P:malonyl-CoA biosynthetic process; F:acetyl-CoA carboxylase activity; F:ATP binding; F:transferase activity; F:metal ion binding; C:chloroplast	Transferases; Acetyl-CoA carboxylase	Coding
transcript_c_184	cell culture	1.98216	-1.71883	0	0	0	-1.71942	0	0	0	0.183593	1	1	1	0.284326	1	1	1	0	0	0	0	0	0	0	0	0	pre-mRNA-processing-splicing factor 8A	6721	P:GO:0000244; P:GO:0006508; F:GO:0008237; F:GO:0017070; F:GO:0030619; F:GO:0030620; F:GO:0030623; F:GO:0070122; F:GO:0097157; C:GO:0005682; C:GO:0071013	P:spliceosomal tri-snRNP complex assembly; P:proteolysis; F:metallopeptidase activity; F:U6 snRNA binding; F:U1 snRNA binding; F:U2 snRNA binding; F:U5 snRNA binding; F:isopeptidase activity; F:pre-mRNA intronic binding; C:U5 snRNP; C:catalytic step 2 spliceosome	Acting on peptide bonds (peptidases)	Coding
transcript_c_185	cell culture	549.034	-0.0342914	-1.32197	-0.375713	-0.346782	-0.0448467	-1.20548	-0.425332	0.049061	1	1e-09	0.0523364	0.0998204	1	1e-09	0.0264858	1	0	0	0	0	0	0	0	0	0	thyroid adenoma-associated protein homolog isoform X3	6754				Coding
transcript_c_186	cell culture	969.599	0.343138	0.126799	-0.0200816	0.809634	0.312226	-0.032942	-0.126474	0.849501	0.0404914	0.537471	1	1e-09	0.13961	1	0.519273	1e-09	0	0	0	0	0	0	0	0	0	1-phosphatidylinositol-3-phosphate 5-kinase FAB1B-like isoform X1	6714	P:GO:0046854; F:GO:0000166; F:GO:0000285; F:GO:0043167; C:GO:0010008	P:phosphatidylinositol phosphate biosynthetic process; F:nucleotide binding; F:1-phosphatidylinositol-3-phosphate 5-kinase activity; F:ion binding; C:endosome membrane	1-phosphatidylinositol-3-phosphate 5-kinase	Coding
transcript_c_187	cell culture	1850.08	0.138768	2.03115	0.617175	0.340145	0.0258431	1.68404	0.605006	0.187396	0.956757	1e-09	1.24262e-09	0.00203946	1	1e-09	3.83924e-09	0.146948	0	1	0	0	0	0	0	0	1	hypothetical protein DKX38_007547	6723				Coding
transcript_c_188	cell culture	653.274	0.119003	0.284602	0.0713156	0.117155	0.166568	0.00871922	0.298361	-0.203925	1	0.089863	0.861627	0.629231	1	1	0.0404371	0.22349	0	0	0	0	0	0	0	0	0	chromatin modification-related protein EAF1 B isoform X2	6692	P:GO:0006325; C:GO:0005634; C:GO:0035267	P:chromatin organization; C:nucleus; C:NuA4 histone acetyltransferase complex		Coding	0.523013	(GCA)n	Simple_repeat
transcript_c_189	cell culture	666.617	0.428321	0.637015	-0.802637	-0.673661	0.192012	0.4016	-0.167795	-1.15892	1	0.3786	0.179718	0.326987	1	0.612837	1	0.0373489	0	0	0	0	0	0	0	0	0	protein MOR1-like	6645	P:GO:0007052; P:GO:0030951; P:GO:0046785; F:GO:0035091; F:GO:0043130; F:GO:0051010; F:GO:0061863; C:GO:0000776; C:GO:0000922; C:GO:0005737; C:GO:0035371	P:mitotic spindle organization; P:establishment or maintenance of microtubule cytoskeleton polarity; P:microtubule polymerization; F:phosphatidylinositol binding; F:ubiquitin binding; F:microtubule plus-end binding; F:microtubule plus end polymerase; C:kinetochore; C:spindle pole; C:cytoplasm; C:microtubule plus-end	Transferases	Coding	0.316027	(CTG)n	Simple_repeat
transcript_c_190	cell culture	1737.24	-0.0283302	0.392758	0.184895	0.0920773	-0.128864	0.338868	0.060777	0.239188	1	0.0382462	0.400659	0.856833	1	0.045675	0.979395	0.242827	0	0	0	0	0	0	0	0	0	histone-lysine N-methyltransferase ATXR3-like	6698				Coding	1.10481	(A)n;(GCTGCT)n	Simple_repeat;Simple_repeat
transcript_c_191	cell culture	0																										glutamate synthase 1 [NADH], chloroplastic isoform X1	6742	P:GO:0019676; P:GO:0097054; F:GO:0005506; F:GO:0010181; F:GO:0016040; F:GO:0050660; F:GO:0051538	P:ammonia assimilation cycle; P:L-glutamate biosynthetic process; F:iron ion binding; F:FMN binding; F:glutamate synthase (NADH) activity; F:flavin adenine dinucleotide binding; F:3 iron, 4 sulfur cluster binding	Glutamate synthase (NADH)	Coding
transcript_c_192	cell culture	1635.69	0.069197	0.0182986	0.00360269	0.0751164	0.0103375	-0.132179	-0.0701225	-0.0263891	1	1	1	0.75985	1	0.333381	0.784993	1	0	0	0	0	0	0	0	0	0	uncharacterized protein LOC105632277 isoform X2	6702				Coding	0.820651	(GCTGCA)n	Simple_repeat
transcript_c_193	cell culture	1258.77	0.147334	1.04518	0.27453	0.181222	0.104705	0.891186	0.362816	0.202665	0.754816	1e-09	0.00501364	0.112206	1	1e-09	0.000143277	0.0625492	0	0	0	0	0	0	0	0	0	Transposon Tf2-2 polyprotein	6681	P:GO:0015074; F:GO:0003676	P:DNA integration; F:nucleic acid binding		Coding	3.38273	(TTATTAA)n;Gypsy-26_ALY-I;(AAG)n	Simple_repeat;LTR/Gypsy;Simple_repeat
transcript_c_194	cell culture	0																										---NA---	6824				Coding
transcript_c_195	cell culture	829.759	0.0357911	0.263054	0.21522	0.271309	0.116623	0.0690983	0.406268	0.0669839	1	0.0724595	0.085448	0.026276	1	0.79157	0.000277433	0.830663	0	0	0	0	0	0	0	0	0	uncharacterized protein LOC110661426 isoform X3	6683				Coding
transcript_c_196	cell culture	0																										serine/threonine-protein kinase TOR	6681	P:GO:0006468; P:GO:0016242; P:GO:0038202; F:GO:0005524; F:GO:0044877; F:GO:0106310; F:GO:0106311; C:GO:0031931; C:GO:0031932	P:protein phosphorylation; P:negative regulation of macroautophagy; P:TORC1 signaling; F:ATP binding; F:protein-containing complex binding; F:protein serine kinase activity; F:protein threonine kinase activity; C:TORC1 complex; C:TORC2 complex	Non-specific serine/threonine protein kinase	Coding
transcript_c_197	cell culture	2405.57	0.0348089	-0.152984	-0.079675	-0.0791268	-0.0961755	-0.0255619	-0.144172	0.045279	1	0.413817	0.775164	0.810495	1	1	0.411006	0.985165	0	0	0	0	0	0	0	0	0	E3 ubiquitin-protein ligase PRT6 isoform X1	6671	P:GO:0016567; P:GO:0071596; F:GO:0061630; C:GO:0000151; C:GO:0005737	P:protein ubiquitination; P:ubiquitin-dependent protein catabolic process via the N-end rule pathway; F:ubiquitin protein ligase activity; C:ubiquitin ligase complex; C:cytoplasm	Transferases	Coding	0.419727	(TGTGG)n	Simple_repeat
transcript_c_198	cell culture	285.986	-0.0871943	-1.35974	-0.373152	-0.409553	-0.235951	-1.25657	-0.573525	0.0317424	1	2.39637e-09	0.0767138	0.0635618	1	1e-09	0.00355016	1	0	0	0	0	0	0	0	0	0	thyroid adenoma-associated protein homolog isoform X1	6669	P:GO:0009631; P:GO:0030488; P:GO:0032006; C:GO:0005829	P:cold acclimation; P:tRNA methylation; P:regulation of TOR signaling; C:cytosol		Coding
transcript_c_199	cell culture	1197.37	-0.0934845	-0.849004	-0.45945	-0.486565	0.0236241	-0.87521	-0.176568	-0.543124	1	6.89463e-08	0.00157177	0.000890105	1	1e-09	0.380673	0.000166712	0	0	0	0	0	0	0	0	0	separase isoform X2	6678				Coding	0.65888	(CCAATC)n	Simple_repeat
transcript_c_200	cell culture	523.965	0.115052	-0.521496	0.263125	0.265407	0.094731	-0.140221	0.0177306	0.113937	1	0.00923382	0.168905	0.185026	1	0.594727	1	0.751115	0	0	0	0	0	0	0	0	0	uncharacterized protein LOC110651242 isoform X2	6735				Coding	0.81663	(GCTGCA)n	Simple_repeat
transcript_c_201	cell culture	0.845815	-0.00542659	-0.0807051	0	0	-0.220917	-0.111987	0	0	1	1	1	1	1	1	1	1	0	0	0	0	0	0	0	0	0	MAG2-interacting protein 2 isoform X1	6669	P:GO:0006890; F:GO:0000149; C:GO:0005789; C:GO:0070939	P:retrograde vesicle-mediated transport, Golgi to endoplasmic reticulum; F:SNARE binding; C:endoplasmic reticulum membrane; C:Dsl1/NZR complex		Coding
transcript_c_202	cell culture	3.74701	0	0	0	0	1.75523	0	0	0	1	1	1	1	0.260842	1	1	1	0	0	0	0	0	0	0	0	0	protein SPIRRIG isoform X1	6689				Coding
transcript_c_203	cell culture	761.542	0.17598	1.52257	-0.123026	0.504112	0.123819	1.21647	0.556818	0.191122	1	6.35041e-09	0.895452	0.0788106	1	2.76998e-07	0.0412485	0.708043	0	0	0	0	0	0	0	0	0	protein SPIRRIG isoform X1	6687				Coding
transcript_c_204	cell culture	156.751	-0.101717	0.0554068	-0.0556397	0.0842101	0.38084	-0.165864	-0.0302123	0.213944	1	1	1	1	1	0.801389	1	0.71991	0	0	0	0	0	0	0	0	0	E3 ubiquitin-protein ligase PRT6 isoform X1	6678	P:GO:0016567; P:GO:0071596; F:GO:0046872; F:GO:0061630; C:GO:0000151; C:GO:0005737	P:protein ubiquitination; P:ubiquitin-dependent protein catabolic process via the N-end rule pathway; F:metal ion binding; F:ubiquitin protein ligase activity; C:ubiquitin ligase complex; C:cytoplasm	Transferases	Coding	0.419287	(TGTGG)n	Simple_repeat
transcript_c_205	cell culture	155.995	0.39091	-0.324689	0.104325	0.699858	0.170119	-0.727067	-0.168068	0.557437	1	0.731213	1	0.196374	1	0.149833	0.975058	0.353273	0	0	0	0	0	0	0	0	0	uncharacterized protein LOC105632277 isoform X1	6668				Coding	0.824835	(GCTGCA)n	Simple_repeat
transcript_c_206	cell culture	140.485	-0.460357	-2.53508	0.179153	0.482405	0.231696	-0.808649	-0.493842	0.00404723	1	0.000112601	0.996934	0.606085	1	0.206139	0.581469	1	0	-1	0	0	0	0	0	0	1	Target of rapamycin isoform 1	6657	P:GO:0006468; P:GO:0016242; P:GO:0038202; F:GO:0005524; F:GO:0044877; F:GO:0106310; F:GO:0106311; C:GO:0031931; C:GO:0031932	P:protein phosphorylation; P:negative regulation of macroautophagy; P:TORC1 signaling; F:ATP binding; F:protein-containing complex binding; F:protein serine kinase activity; F:protein threonine kinase activity; C:TORC1 complex; C:TORC2 complex	Non-specific serine/threonine protein kinase	Coding
transcript_c_207	cell culture	1039.8	-0.0633473	-0.203638	0.229376	0.01409	-0.272155	0.229785	0.207384	0.0907418	1	0.535733	0.391628	1	1	0.360683	0.48484	0.924941	0	0	0	0	0	0	0	0	0	uncharacterized protein LOC105632277 isoform X2	6684				Coding	0.822861	(GCTGCA)n	Simple_repeat
transcript_c_208	cell culture	1703.96	0.133203	0.290403	-0.488254	-0.240343	0.0997176	0.141699	-0.633636	-0.168277	1	0.0543924	5.6534e-05	0.0966676	1	0.38614	1.20545e-07	0.312851	0	0	0	0	0	0	0	0	0	protein MOR1-like	6681	P:GO:0007052; P:GO:0030951; P:GO:0046785; F:GO:0035091; F:GO:0043130; F:GO:0051010; F:GO:0061863; C:GO:0000776; C:GO:0000922; C:GO:0005737; C:GO:0035371	P:mitotic spindle organization; P:establishment or maintenance of microtubule cytoskeleton polarity; P:microtubule polymerization; F:phosphatidylinositol binding; F:ubiquitin binding; F:microtubule plus-end binding; F:microtubule plus end polymerase; C:kinetochore; C:spindle pole; C:cytoplasm; C:microtubule plus-end	Transferases	Coding	0.868134	(TC)n;(CTG)n	Simple_repeat;Simple_repeat
transcript_c_209	cell culture	1311.52	0.262127	-0.459447	-0.564654	-0.609538	0.141055	-0.381138	0.00659017	-0.913776	0.921995	0.0537062	0.00504584	0.00269265	1	0.0753908	1	2.0504e-06	0	0	0	0	0	0	0	0	0	ATP-dependent helicase BRM	6658	P:GO:0006468; P:GO:0040029; P:GO:0043044; P:GO:0045944; F:GO:0003677; F:GO:0004386; F:GO:0005524; F:GO:0008094; F:GO:0070615; F:GO:0106310; F:GO:0106311	P:protein phosphorylation; P:regulation of gene expression, epigenetic; P:ATP-dependent chromatin remodeling; P:positive regulation of transcription by RNA polymerase II; F:DNA binding; F:helicase activity; F:ATP binding; F:ATPase, acting on DNA; F:nucleosome-dependent ATPase activity; F:protein serine kinase activity; F:protein threonine kinase activity	Non-specific serine/threonine protein kinase	Coding
transcript_c_210	cell culture	422.891	0.232655	0.177857	0.655628	0.223465	0.272075	0.249467	0.494939	0.0588816	0.984555	0.597277	0.000373518	0.407334	1	0.278893	0.0120314	1	0	0	0	0	0	0	0	0	0	uncharacterized protein LOC105632277 isoform X3	6681				Coding	0.82323	(GCTGCA)n	Simple_repeat
transcript_c_211	cell culture	0.236679	0	-0.158028	-0.27178	0.25352	0	-0.154421	-0.231152	0	1	1	0.978987	1	1	1	1	1	0	0	0	0	0	0	0	0	0	ferric reductase	6644	F:GO:0016491; F:GO:0046872; C:GO:0005886; C:GO:0016021	F:oxidoreductase activity; F:metal ion binding; C:plasma membrane; C:integral component of membrane	Oxidoreductases	Coding	0.602047	GA-rich	Low_complexity
transcript_c_212	cell culture	811.065	0.228348	-0.487851	-0.320641	-0.438979	0.143685	-0.070861	-0.0883011	-0.522095	1	0.157167	0.381328	0.187689	1	1	1	0.0938522	0	0	0	0	0	0	0	0	0	uncharacterized protein LOC105632277 isoform X2	6619				Coding	0.830941	(GCTGCA)n	Simple_repeat
transcript_c_213	cell culture	338.021	-0.172102	0.181803	0.0864339	0.0777811	-0.0888528	-0.255001	0.229359	-0.182032	1	0.517336	0.877946	0.930318	1	0.214877	0.300469	0.469112	0	0	0	0	0	0	0	0	0	chromatin modification-related protein EAF1 B isoform X1	6655	P:GO:0006325; C:GO:0005634; C:GO:0035267	P:chromatin organization; C:nucleus; C:NuA4 histone acetyltransferase complex		Coding	0.52592	(GCA)n	Simple_repeat
transcript_c_214	cell culture	0.409438	0	-1.4662	0	0	0	-1.50469	0	0	1	0.0398462	1	1	1	0.0526768	1	1	0	0	0	0	0	0	0	0	0	nuclear-pore anchor	6602	P:GO:0006406; P:GO:0006606; F:GO:0017056; C:GO:0005643	P:mRNA export from nucleus; P:protein import into nucleus; F:structural constituent of nuclear pore; C:nuclear pore		Coding	0.454408	(GCAGCT)n	Simple_repeat
transcript_c_215	cell culture	50.1438	0.0713811	-0.164528	-0.375883	-0.995887	0.2795	-0.664196	-0.140531	-0.791269	1	1	0.989967	0.601367	1	0.75247	1	0.730949	0	0	0	0	0	0	0	0	0	CCR4-NOT transcription complex subunit 1 isoform X1	6670				Coding	0.749625	(TATT)n	Simple_repeat
transcript_c_216	cell culture	0																										protein MODIFIER OF SNC1 1-like isoform X1	6637				Coding	0.602682	(GA)n	Simple_repeat
transcript_c_217	cell culture	0																										DNA-directed RNA polymerase subunit beta'	6672	P:GO:0006351; P:GO:0006412; P:GO:0015986; F:GO:0003677; F:GO:0003735; F:GO:0003899; F:GO:0005524; F:GO:0032549; F:GO:0046872; F:GO:0046933; C:GO:0005743; C:GO:0009507; C:GO:0015935; C:GO:0016021; C:GO:0045261; C:GO:0045263	P:transcription, DNA-templated; P:translation; P:ATP synthesis coupled proton transport; F:DNA binding; F:structural constituent of ribosome; F:DNA-directed 5'-3' RNA polymerase activity; F:ATP binding; F:ribonucleoside binding; F:metal ion binding; F:proton-transporting ATP synthase activity, rotational mechanism; C:mitochondrial inner membrane; C:chloroplast; C:small ribosomal subunit; C:integr…	H(+)-transporting two-sector ATPase; Ligases; DNA-directed RNA polymerase	Coding
transcript_c_218	cell culture	259.039	1.21749	1.69101	1.4016	-0.0524903	1.25001	1.35903	1.64313	-0.250332	0.666199	0.0494336	0.0972481	1	0.879942	0.0933735	0.0451308	1	0	0	0	0	0	0	0	0	0	Dentin sialophosphoprotein-related	6620				Coding	0.60423	GA-rich	Low_complexity
transcript_c_219	cell culture	414.269	-0.166559	0.61183	-0.0772201	0.474565	0.529902	-0.19804	0.188788	-0.208208	1	0.304286	1	0.480479	1	0.880218	0.945623	0.91468	0	0	0	0	0	0	0	0	0	uncharacterized protein LOC105632277 isoform X2	6625				Coding	0.830189	(GCTGCA)n	Simple_repeat
transcript_c_220	cell culture	268.058	-0.0363441	0.819518	-0.00747302	-0.135423	-0.69105	0.439988	0.329378	-0.363161	1	0.0389012	1	0.975284	0.509719	0.286513	0.544075	0.485742	0	0	0	0	0	0	0	0	0	protein MOR1-like	6617	P:GO:0007052; P:GO:0030951; P:GO:0046785; F:GO:0035091; F:GO:0043130; F:GO:0051010; F:GO:0061863; C:GO:0000776; C:GO:0000922; C:GO:0005737; C:GO:0035371	P:mitotic spindle organization; P:establishment or maintenance of microtubule cytoskeleton polarity; P:microtubule polymerization; F:phosphatidylinositol binding; F:ubiquitin binding; F:microtubule plus-end binding; F:microtubule plus end polymerase; C:kinetochore; C:spindle pole; C:cytoplasm; C:microtubule plus-end	Transferases	Coding	0.362702	(CTG)n	Simple_repeat
transcript_c_221	cell culture	62.416	-0.121822	-0.682191	-0.197456	-0.257131	-1.16049	-0.367536	-0.197137	-0.40807	1	0.721463	1	1	1	0.962967	1	0.979772	0	0	0	0	0	0	0	0	0	calpain-type cysteine protease DEK1	6609	P:GO:0006508; F:GO:0004198; C:GO:0005737; C:GO:0016021	P:proteolysis; F:calcium-dependent cysteine-type endopeptidase activity; C:cytoplasm; C:integral component of membrane	Acting on peptide bonds (peptidases)	Coding
transcript_c_222	cell culture	1066.46	-0.148987	0.60777	0.442456	0.154854	0.0136389	0.571353	0.575871	0.243441	1	0.00212654	0.0174989	0.639269	1	0.00109751	0.00133937	0.304491	0	0	0	0	0	0	0	0	0	E3 ubiquitin-protein ligase listerin isoform X1	6626	P:GO:0072344; P:GO:1990116; F:GO:0043023; F:GO:0046872; F:GO:0061630; C:GO:0005829; C:GO:1990112	P:rescue of stalled ribosome; P:ribosome-associated ubiquitin-dependent protein catabolic process; F:ribosomal large subunit binding; F:metal ion binding; F:ubiquitin protein ligase activity; C:cytosol; C:RQC complex	Transferases	Coding	0.256565	(CT)n	Simple_repeat
transcript_c_223	cell culture	580.757	0.0716007	0.154232	0.430907	-0.0327126	0.107207	0.162182	0.374874	0.0840645	1	0.586639	0.00854174	1	1	0.467716	0.0296231	0.878138	0	0	0	0	0	0	0	0	0	proteasome-associated protein ECM29 homolog isoform X2	6616	P:GO:0043248; F:GO:0060090; C:GO:0005737	P:proteasome assembly; F:molecular adaptor activity; C:cytoplasm		Coding	0.785973	(TCCTC)n;(ATCT)n	Simple_repeat;Simple_repeat
transcript_c_224	cell culture	41.7339	0.00172232	1.34519	0.662856	0.151339	-0.231531	1.00036	0.592081	0.22875	1	8.84124e-06	0.0265588	0.891974	1	0.000433887	0.0699801	0.665048	0	0	0	0	0	0	0	0	0	uncharacterized protein LOC107605009	6619	P:GO:0090502; F:GO:0003676; F:GO:0004523	P:RNA phosphodiester bond hydrolysis, endonucleolytic; F:nucleic acid binding; F:RNA-DNA hybrid ribonuclease activity		Coding	12.8569	TA11;L1-3B_ALy;L1-3B_ALy;Copia-77_ALY-I	LINE/L1;LINE/L1;LINE/L1;LTR/Copia
transcript_c_225	cell culture	21188.8	-0.0837663	1.13998	-0.359328	-0.781156	-0.0178105	0.973687	0.0832405	-1.8099	1	0.00218167	0.461306	0.0348096	1	0.00367045	1	2.33621e-08	0	0	0	0	0	0	0	0	0	NADH dehydrogenase subunit 4	6618	P:GO:0042773; F:GO:0008137; C:GO:0016021	P:ATP synthesis coupled electron transport; F:NADH dehydrogenase (ubiquinone) activity; C:integral component of membrane	NADH:ubiquinone reductase (H(+)-translocating); NADH dehydrogenase (quinone); NAD(P)H dehydrogenase (quinone)	NonCoding	0.271985	(T)n	Simple_repeat
transcript_c_226	cell culture	44.4385	0.0492203	0.923903	-0.708099	0.615384	-1.50096	0.371737	0.61925	0.350355	1	0.302114	0.465425	0.609656	0.36283	0.798948	0.57105	0.886461	0	0	0	0	0	0	0	0	0	E3 ubiquitin-protein ligase listerin isoform X1	6612	P:GO:0072344; P:GO:1990116; F:GO:0043023; F:GO:0046872; F:GO:0061630; C:GO:0005829; C:GO:1990112	P:rescue of stalled ribosome; P:ribosome-associated ubiquitin-dependent protein catabolic process; F:ribosomal large subunit binding; F:metal ion binding; F:ubiquitin protein ligase activity; C:cytosol; C:RQC complex	Transferases	Coding	1.10405	A-rich;(CT)n	Low_complexity;Simple_repeat
transcript_c_227	cell culture	347.398	0.309899	1.65771	0.969853	0.301612	-0.0683952	1.58393	1.05416	0.277134	1	3.02968e-07	0.00184214	0.559949	1	4.22185e-08	0.000697368	0.606208	0	0	0	0	0	0	0	0	0	mediator of RNA polymerase II transcription subunit 12-like isoform X1	6645	P:GO:0006357; F:GO:0003712; C:GO:0016592	P:regulation of transcription by RNA polymerase II; F:transcription coregulator activity; C:mediator complex		Coding
transcript_c_228	cell culture	1276.32	-0.143042	-0.0477883	-0.358002	0.235684	-0.102551	0.376732	-0.369344	0.329017	1	1	0.266155	0.60633	1	0.207846	0.257656	0.355485	0	0	0	0	0	0	0	0	0	protein MOR1-like	6622	P:GO:0007052; P:GO:0030951; P:GO:0046785; F:GO:0035091; F:GO:0043130; F:GO:0051010; F:GO:0061863; C:GO:0000776; C:GO:0000922; C:GO:0005737; C:GO:0035371	P:mitotic spindle organization; P:establishment or maintenance of microtubule cytoskeleton polarity; P:microtubule polymerization; F:phosphatidylinositol binding; F:ubiquitin binding; F:microtubule plus-end binding; F:microtubule plus end polymerase; C:kinetochore; C:spindle pole; C:cytoplasm; C:microtubule plus-end	Transferases	Coding	0.724857	(TC)n;(CTG)n	Simple_repeat;Simple_repeat
transcript_c_229	cell culture	0.167926	-0.257797	0	0	0.339822	-0.26971	0	0	0	1	1	1	0.933654	1	1	1	1	0	0	0	0	0	0	0	0	0	helicase protein MOM1-like isoform X1	6607				Coding
transcript_c_230	cell culture	416.58	0.299209	0.449895	0.242294	-0.0337677	0.250692	0.383368	0.117365	-0.00201404	0.450063	0.014977	0.191792	1	0.971938	0.0202381	0.716605	1	0	0	0	0	0	0	0	0	0	chromatin modification-related protein EAF1 B-like	6603	P:GO:0006325; C:GO:0005634; C:GO:0035267	P:chromatin organization; C:nucleus; C:NuA4 histone acetyltransferase complex		Coding	0.802665	A-rich	Low_complexity
transcript_c_231	cell culture	48.246	-0.0915162	2.03752	0.820171	1.43692	-0.733195	2.07459	-0.0685149	0.0214877	1	0.138529	0.741452	0.405808	1	0.112588	1	1	0	0	0	0	0	0	0	0	0	uncharacterized protein LOC110615504 isoform X1	6645	F:GO:0008270	F:zinc ion binding		Coding	2.61851	(GGTTT)n;GA-rich;A-rich;(CCCCCC)n	Simple_repeat;Low_complexity;Low_complexity;Simple_repeat
transcript_c_232	cell culture	11.2397	-0.189044	2.61374	-2.35013	1.12323	0.306586	0	-1.296	1.32104	1	0.0520036	0.0978337	0.624096	1	1	0.50465	0.502906	0	0	0	0	0	0	0	0	0	uncharacterized protein LOC105632277 isoform X2	6591				Coding	0.834471	(GCTGCA)n	Simple_repeat
transcript_c_233	cell culture	0																										DNA polymerase epsilon catalytic subunit A-like	6613	P:GO:0000278; P:GO:0006272; P:GO:0006287; P:GO:0006297; P:GO:0045004; P:GO:0071897; P:GO:0090305; F:GO:0000166; F:GO:0003677; F:GO:0003887; F:GO:0008270; F:GO:0008310; F:GO:0051539; C:GO:0008622	P:mitotic cell cycle; P:leading strand elongation; P:base-excision repair, gap-filling; P:nucleotide-excision repair, DNA gap filling; P:DNA replication proofreading; P:DNA biosynthetic process; P:nucleic acid phosphodiester bond hydrolysis; F:nucleotide binding; F:DNA binding; F:DNA-directed DNA polymerase activity; F:zinc ion binding; F:single-stranded DNA 3'-5' exodeoxyribonuclease activity; F…	Acting on ester bonds; Acting on ester bonds; DNA-directed DNA polymerase	Coding
transcript_c_234	cell culture	0																										cytochrome f	6593	P:GO:0015979; P:GO:0022900; F:GO:0005506; F:GO:0009055; F:GO:0020037; C:GO:0009507; C:GO:0031361	P:photosynthesis; P:electron transport chain; F:iron ion binding; F:electron transfer activity; F:heme binding; C:chloroplast; C:integral component of thylakoid membrane	Oxidoreductases	Coding	3.35204	(AGATAA)n;(TTTAATT)n;(ATTTTA)n;(AAGGT)n	Simple_repeat;Simple_repeat;Simple_repeat;Simple_repeat
transcript_c_235	cell culture	70.7297	0.197447	-1.78821	-0.374189	0.864877	-0.0382748	0.458693	-0.0997524	0.0502956	1	0.141594	0.97864	0.647117	1	0.878461	1	1	0	0	0	0	0	0	0	0	0	uncharacterized protein LOC110624684 isoform X1	6604	F:GO:0043531	F:ADP binding		Coding
transcript_c_236	cell culture	1321.92	-0.173933	-0.435838	0.0332715	0.0725814	0.0931249	-0.544434	0.226686	-0.0795136	1	0.112714	1	1	1	0.0163634	0.503848	0.988392	0	0	0	0	0	0	0	0	0	transformation/transcription domain-associated protein	6582	P:GO:0006281; P:GO:0006355; P:GO:0006468; F:GO:0003712; F:GO:0005524; F:GO:0106310; F:GO:0106311; C:GO:0000124; C:GO:0035267	P:DNA repair; P:regulation of transcription, DNA-templated; P:protein phosphorylation; F:transcription coregulator activity; F:ATP binding; F:protein serine kinase activity; F:protein threonine kinase activity; C:SAGA complex; C:NuA4 histone acetyltransferase complex	Non-specific serine/threonine protein kinase	Coding
transcript_c_237	cell culture	1.42048	0.134473	-0.591896	0.51432	0.263968	-0.338802	-0.707299	0.417247	-0.334037	1	0.771742	0.895323	1	1	0.703182	0.96641	1	0	0	0	0	0	0	0	0	0	DNA-directed RNA polymerase subunit beta	6605	P:GO:0006351; F:GO:0003677; F:GO:0003899; F:GO:0032549; F:GO:0046872; C:GO:0009507	P:transcription, DNA-templated; F:DNA binding; F:DNA-directed 5'-3' RNA polymerase activity; F:ribonucleoside binding; F:metal ion binding; C:chloroplast	DNA-directed RNA polymerase	Coding
transcript_c_238	cell culture	353.394	0.787105	0.855403	0.746427	0.436186	0.497936	1.5131	0.571114	0.21006	1	0.421786	0.490412	0.84129	1	0.0491796	0.687498	1	0	0	0	0	0	0	0	0	0	TATA-binding protein-associated factor BTAF1 isoform X1	6577	F:GO:0003677; F:GO:0005524; F:GO:0008094; F:GO:0017025; F:GO:0070615	F:DNA binding; F:ATP binding; F:ATPase, acting on DNA; F:TBP-class protein binding; F:nucleosome-dependent ATPase activity		Coding
transcript_c_239	cell culture	0																										glutamate synthase 1 [NADH], chloroplastic isoform X1	6596	P:GO:0019676; P:GO:0097054; F:GO:0005506; F:GO:0010181; F:GO:0016040; F:GO:0050660; F:GO:0051538	P:ammonia assimilation cycle; P:L-glutamate biosynthetic process; F:iron ion binding; F:FMN binding; F:glutamate synthase (NADH) activity; F:flavin adenine dinucleotide binding; F:3 iron, 4 sulfur cluster binding	Glutamate synthase (NADH)	Coding
transcript_c_240	cell culture	18.808	-0.761967	-0.177761	0.569299	1.04141	-0.945618	-0.49788	-0.583832	0.176077	1	1	0.909039	0.647194	1	0.914107	0.912846	1	0	0	0	0	0	0	0	0	0	protein CELLULOSE SYNTHASE INTERACTIVE 1	6610	P:GO:0051211; P:GO:2001006; F:GO:0008017	P:anisotropic cell growth; P:regulation of cellulose biosynthetic process; F:microtubule binding		Coding	0.937973	(AG)n;(TGCTGT)n	Simple_repeat;Simple_repeat
transcript_c_241	cell culture	0																										protein SPIRRIG isoform X1	6575				Coding
transcript_c_242	cell culture	612.359	0.473721	-0.0235947	0.171779	-0.0469952	0.326156	-0.250051	0.148079	-0.0659662	0.0160781	1	0.398814	1	0.408863	0.142805	0.530572	0.93827	0	0	0	0	0	0	0	0	0	uncharacterized protein LOC105631693 isoform X4	6586				Coding	0.911023	(GAAGAT)n	Simple_repeat
transcript_c_243	cell culture	446.719	-0.0521999	0.0629271	0.0622036	-0.10496	0.056057	-0.0615174	0.28732	-0.27981	1	0.9333	0.925133	0.720758	1	0.898846	0.0641804	0.073741	0	0	0	0	0	0	0	0	0	chromatin modification-related protein EAF1 B isoform X1	6586	P:GO:0006325; C:GO:0005634; C:GO:0035267	P:chromatin organization; C:nucleus; C:NuA4 histone acetyltransferase complex		Coding	0.53143	(GCA)n	Simple_repeat
transcript_c_244	cell culture	0																										putative RNA-directed DNA polymerase	6606	P:GO:0006278; P:GO:0090502; F:GO:0003676; F:GO:0003964; F:GO:0004523; F:GO:0016740; F:GO:0016779	P:RNA-dependent DNA biosynthetic process; P:RNA phosphodiester bond hydrolysis, endonucleolytic; F:nucleic acid binding; F:RNA-directed DNA polymerase activity; F:RNA-DNA hybrid ribonuclease activity; F:transferase activity; F:nucleotidyltransferase activity		Coding	2.24039	ATLINE1_10;L1-13_ALy	LINE/L1;LINE/L1
transcript_c_245	cell culture	306.284	0.108318	1.89057	0.939425	0.693178	0.281853	1.24932	0.522618	0.537153	1	1e-09	0.000293022	0.0142219	1	7.95689e-07	0.0810337	0.0757531	0	0	0	0	0	0	0	0	0	uncharacterized protein LOC106384431	6557	P:GO:0090502; F:GO:0003676; F:GO:0004523	P:RNA phosphodiester bond hydrolysis, endonucleolytic; F:nucleic acid binding; F:RNA-DNA hybrid ribonuclease activity		Coding	16.4252	ATLINE1_2;L1-3B_ALy;(TA)n	LINE/L1;LINE/L1;Simple_repeat
transcript_c_246	cell culture	5.9805	0.299729	0.511661	1.76003	0.378768	0.490295	-0.253359	1.70591	-0.049997	1	0.894555	0.228928	1	1	1	0.261137	1	0	0	0	0	0	0	0	0	0	mediator of RNA polymerase II transcription subunit 12-like isoform X1	6665				Coding
transcript_c_247	cell culture	1369.13	-0.0690221	1.02077	0.108187	-0.248448	0.0651367	0.791703	0.119617	-0.280711	1	3.65959e-08	0.79936	0.287474	1	2.27031e-06	0.768214	0.200248	0	0	0	0	0	0	0	0	0	uncharacterized protein LOC112178381	6558	P:GO:0090502; F:GO:0003676; F:GO:0003824; F:GO:0004523	P:RNA phosphodiester bond hydrolysis, endonucleolytic; F:nucleic acid binding; F:catalytic activity; F:RNA-DNA hybrid ribonuclease activity		Coding	15.706	ATLINE1_6;L1-2_ALy	LINE/L1;LINE/L1
transcript_c_248	cell culture	1259.87	-0.124916	0.079948	0.325377	0.11759	-0.0801383	0.148059	0.148881	0.248772	0.952147	0.698926	0.000652392	0.404525	1	0.207858	0.215904	0.0163474	0	0	0	0	0	0	0	0	0	uncharacterized protein At1g21580 isoform X4	6571	F:GO:0046872	F:metal ion binding		Coding	2.05448	(GA)n;(AAG)n;(ACC)n;(GGGAGA)n	Simple_repeat;Simple_repeat;Simple_repeat;Simple_repeat
transcript_c_249	cell culture	0																										chromatin structure-remodeling complex protein SYD	6677	F:GO:0005488	F:binding		Coding
transcript_c_250	cell culture	209.837	0.676899	0.338575	0.0778977	0.217161	0.343677	0.461843	0.122161	-0.112814	0.691784	0.687321	1	0.902617	1	0.410825	1	1	0	0	0	0	0	0	0	0	0	chromatin modification-related protein EAF1 B isoform X2	6568	P:GO:0006325; C:GO:0005634; C:GO:0035267	P:chromatin organization; C:nucleus; C:NuA4 histone acetyltransferase complex		Coding	0.532887	(GCA)n	Simple_repeat
transcript_c_251	cell culture	0.0892273	0	0	0.171456	0	0	0	0	0.121055	1	1	1	1	1	1	1	1	0	0	0	0	0	0	0	0	0	MAG2-interacting protein 2	6642	P:GO:0006890; F:GO:0000149; C:GO:0005789; C:GO:0070939	P:retrograde vesicle-mediated transport, Golgi to endoplasmic reticulum; F:SNARE binding; C:endoplasmic reticulum membrane; C:Dsl1/NZR complex		Coding
transcript_c_252	cell culture	5803.93	0.101832	1.15641	0.828475	0.941468	0.0269058	1.04638	0.376621	0.986671	1	2.01848e-09	2.60662e-06	1.00128e-07	1	1.24244e-09	0.0653671	2.37848e-08	0	0	0	0	0	0	0	0	0	uncharacterized protein LOC115961572	6559	P:GO:0090502; F:GO:0003676; F:GO:0003824; F:GO:0004523	P:RNA phosphodiester bond hydrolysis, endonucleolytic; F:nucleic acid binding; F:catalytic activity; F:RNA-DNA hybrid ribonuclease activity		Coding	15.0938	ATLINE1_10A;ATLINE1_8;(TTTTTGT)n;META1_I	LINE/L1;LINE/L1;Simple_repeat;LTR/Copia
transcript_c_253	cell culture	966.88	0.0747143	-0.231378	-0.036056	-0.152143	-0.0899014	-0.355667	-0.0541082	-0.0102687	1	0.104403	0.999717	0.289153	1	0.00174219	0.90309	1	0	0	0	0	0	0	0	0	0	E3 ubiquitin-protein ligase PRT6 isoform X1	6550	P:GO:0016567; P:GO:0071596; F:GO:0061630; C:GO:0000151; C:GO:0005737	P:protein ubiquitination; P:ubiquitin-dependent protein catabolic process via the N-end rule pathway; F:ubiquitin protein ligase activity; C:ubiquitin ligase complex; C:cytoplasm	Transferases	Coding	0.427481	(TGTGG)n	Simple_repeat
transcript_c_254	cell culture	1008.27	0.11658	-0.220041	-0.132439	0.148589	0.0850266	-0.291773	0.0049149	0.0448217	0.81484	0.040716	0.171388	0.111502	1	0.000955925	1	0.852674	0	0	0	0	0	0	0	0	0	uncharacterized protein LOC110658088 isoform X1	6542				Coding
transcript_c_255	cell culture	0																										pre-mRNA-processing-splicing factor 8A	6543	P:GO:0000244; P:GO:0006508; F:GO:0008237; F:GO:0017070; F:GO:0030619; F:GO:0030620; F:GO:0030623; F:GO:0070122; F:GO:0097157; C:GO:0005682; C:GO:0071013	P:spliceosomal tri-snRNP complex assembly; P:proteolysis; F:metallopeptidase activity; F:U6 snRNA binding; F:U1 snRNA binding; F:U2 snRNA binding; F:U5 snRNA binding; F:isopeptidase activity; F:pre-mRNA intronic binding; C:U5 snRNP; C:catalytic step 2 spliceosome	Acting on peptide bonds (peptidases)	Coding
transcript_c_256	cell culture	0.060358	0	0	0	0.247772	0	0	0	0	1	1	1	1	1	1	1	1	0	0	0	0	0	0	0	0	0	glutamate synthase [NADH], amyloplastic isoform X3	6547	P:GO:0006541; P:GO:0097054; F:GO:0005506; F:GO:0010181; F:GO:0016040; F:GO:0050660; F:GO:0051538	P:glutamine metabolic process; P:L-glutamate biosynthetic process; F:iron ion binding; F:FMN binding; F:glutamate synthase (NADH) activity; F:flavin adenine dinucleotide binding; F:3 iron, 4 sulfur cluster binding	Glutamate synthase (NADH)	Coding
transcript_c_257	cell culture	108.668	0.224134	1.05688	0.0146059	1.15477	-0.0925759	0.642189	0.693739	0.423651	1	0.0883192	1	0.0425742	1	0.313465	0.302286	0.663847	0	0	0	0	0	0	0	0	0	envelope membrane protein	6577	P:GO:0006811; C:GO:0009507; C:GO:0009528; C:GO:0016021	P:ion transport; C:chloroplast; C:plastid inner membrane; C:integral component of membrane		NonCoding	4.98708	(GCGGTA)n;(AGATAA)n;(TTTAATT)n;(ATTTTA)n	Simple_repeat;Simple_repeat;Simple_repeat;Simple_repeat
transcript_c_258	cell culture	0																										cytochrome f	6552	P:GO:0015979; P:GO:0022900; F:GO:0005506; F:GO:0009055; F:GO:0020037; C:GO:0009507; C:GO:0031361	P:photosynthesis; P:electron transport chain; F:iron ion binding; F:electron transfer activity; F:heme binding; C:chloroplast; C:integral component of thylakoid membrane	Oxidoreductases	Coding	4.18193	(AGATAA)n;(TTTAATT)n;(ATTTTA)n;(AAGGT)n;(TAA)n	Simple_repeat;Simple_repeat;Simple_repeat;Simple_repeat;Simple_repeat
transcript_c_259	cell culture	450.778	-0.285544	0.419252	-0.0707451	0.0170636	-0.17745	-0.0224686	0.0652585	-0.285918	0.31539	0.00703416	0.871664	1	1	1	0.916082	0.0576265	0	0	0	0	0	0	0	0	0	chromatin modification-related protein EAF1 B isoform X3	6536	P:GO:0006325; C:GO:0005634; C:GO:0035267	P:chromatin organization; C:nucleus; C:NuA4 histone acetyltransferase complex		Coding
transcript_c_260	cell culture	449.173	0.0992904	-0.0262623	0.0890617	-0.0118699	0.154594	-0.161135	0.244521	-0.277751	1	1	0.836845	1	1	0.47334	0.208482	0.13955	0	0	0	0	0	0	0	0	0	protein CHROMATIN REMODELING 4 isoform X1	6558	F:GO:0004386; F:GO:0005524; F:GO:0046872; F:GO:0070615	F:helicase activity; F:ATP binding; F:metal ion binding; F:nucleosome-dependent ATPase activity		Coding
transcript_c_261	cell culture	71.7366	0	0.394323	0	-0.520361	0	-0.249779	0.438043	-0.52038	1	0.799839	1	0.77106	1	0.967722	0.838745	0.761325	0	0	0	0	0	0	0	0	0	protein MOR1-like	6529	P:GO:0007052; P:GO:0030951; P:GO:0046785; F:GO:0035091; F:GO:0043130; F:GO:0051010; F:GO:0061863; C:GO:0000776; C:GO:0000922; C:GO:0005737; C:GO:0035371	P:mitotic spindle organization; P:establishment or maintenance of microtubule cytoskeleton polarity; P:microtubule polymerization; F:phosphatidylinositol binding; F:ubiquitin binding; F:microtubule plus-end binding; F:microtubule plus end polymerase; C:kinetochore; C:spindle pole; C:cytoplasm; C:microtubule plus-end	Transferases	Coding	0.321642	(CTG)n	Simple_repeat
transcript_c_262	cell culture	0																										ferric reduction oxidase 2-like	6545	C:GO:0016020	C:membrane		Coding	0.611154	GA-rich	Low_complexity
transcript_c_263	cell culture	0																										ATP-dependent helicase BRM	6540	P:GO:0006468; P:GO:0040029; P:GO:0043044; P:GO:0045944; F:GO:0003677; F:GO:0004386; F:GO:0005524; F:GO:0008094; F:GO:0070615; F:GO:0106310; F:GO:0106311	P:protein phosphorylation; P:regulation of gene expression, epigenetic; P:ATP-dependent chromatin remodeling; P:positive regulation of transcription by RNA polymerase II; F:DNA binding; F:helicase activity; F:ATP binding; F:ATPase, acting on DNA; F:nucleosome-dependent ATPase activity; F:protein serine kinase activity; F:protein threonine kinase activity	Non-specific serine/threonine protein kinase	Coding
transcript_c_264	cell culture	297.638	-0.183387	1.18474	0.21098	0.310856	-0.0632382	1.07756	0.697302	-0.106334	1	6.12926e-06	0.61414	0.368346	1	4.18521e-06	0.00591618	0.944394	0	0	0	0	0	0	0	0	0	ABC transporter family protein	6555	P:GO:0006869; P:GO:0055085; F:GO:0005319; F:GO:0005524; F:GO:0140359; C:GO:0005774; C:GO:0016021	P:lipid transport; P:transmembrane transport; F:lipid transporter activity; F:ATP binding; F:ABC-type transporter activity; C:vacuolar membrane; C:integral component of membrane	Translocases	Coding	1.20519	GA-rich;(AGA)n;A-rich	Low_complexity;Simple_repeat;Low_complexity
transcript_c_265	cell culture	223.514	0.370286	1.63358	0.737294	0.651942	0.192476	1.09703	0.624626	0.23586	0.75369	1e-09	0.00295253	0.0139151	1	4.69539e-06	0.0169714	0.573132	0	0	0	0	0	0	0	0	0	ABC transporter family protein	6535	P:GO:0006869; F:GO:0000166; F:GO:0005319; F:GO:0042626; C:GO:0016020; C:GO:0043231	P:lipid transport; F:nucleotide binding; F:lipid transporter activity; F:ATPase-coupled transmembrane transporter activity; C:membrane; C:intracellular membrane-bounded organelle	Translocases	Coding	1.25478	(GA)n;(AGA)n;A-rich;(GAGAA)n	Simple_repeat;Simple_repeat;Low_complexity;Simple_repeat
transcript_c_266	cell culture	0.812947	-0.783904	-0.592909	-0.125906	1.58192	0.263831	-0.723844	-0.199037	1.45437	1	0.873416	1	0.366052	1	0.782788	1	0.421152	0	0	0	0	0	0	0	0	0	mediator of RNA polymerase II transcription subunit 14	6245				NonCoding	0.608487	(CAA)n	Simple_repeat
transcript_c_267	cell culture	12.1411	0.193012	1.25529	1.94424	0.116441	-0.521856	0.145027	0.52665	0.0817502	1	0.284706	0.0504309	1	1	1	0.856972	1	0	0	0	0	0	0	0	0	0	autophagy-related protein 2	6528	P:GO:0016236; P:GO:0044804; P:GO:1903008; C:GO:0000407; C:GO:0016020	P:macroautophagy; P:autophagy of nucleus; P:organelle disassembly; C:phagophore assembly site; C:membrane		Coding	0.428922	(TC)n	Simple_repeat
transcript_c_268	cell culture	918.577	0.1584	0.794856	-0.132875	-0.0698848	0.036457	0.680857	-0.13293	0.00597438	0.604388	1e-09	0.235403	0.710624	1	1e-09	0.258895	1	0	0	0	0	0	0	0	0	0	phosphatidylinositol 4-kinase alpha 1	6531	P:GO:0016310; P:GO:0046854; P:GO:0048015; F:GO:0004430; C:GO:0005737; C:GO:0005886	P:phosphorylation; P:phosphatidylinositol phosphate biosynthetic process; P:phosphatidylinositol-mediated signaling; F:1-phosphatidylinositol 4-kinase activity; C:cytoplasm; C:plasma membrane	1-phosphatidylinositol 4-kinase	Coding	0.505282	GA-rich	Low_complexity
transcript_c_269	cell culture	0.191025	0	0	0	-0.639409	0	0	0	-0.676672	1	1	1	0.639206	1	1	1	0.593125	0	0	0	0	0	0	0	0	0	pre-mRNA-processing-splicing factor 8A	6535	P:GO:0000244; P:GO:0006508; F:GO:0008237; F:GO:0017070; F:GO:0030619; F:GO:0030620; F:GO:0030623; F:GO:0070122; F:GO:0097157; C:GO:0005682; C:GO:0071013	P:spliceosomal tri-snRNP complex assembly; P:proteolysis; F:metallopeptidase activity; F:U6 snRNA binding; F:U1 snRNA binding; F:U2 snRNA binding; F:U5 snRNA binding; F:isopeptidase activity; F:pre-mRNA intronic binding; C:U5 snRNP; C:catalytic step 2 spliceosome	Acting on peptide bonds (peptidases)	Coding
transcript_c_270	cell culture	0																										acetyl-CoA carboxylase 1-like	6573	P:GO:0006633; P:GO:2001295; F:GO:0003989; F:GO:0005524; F:GO:0016740; F:GO:0046872; C:GO:0009507	P:fatty acid biosynthetic process; P:malonyl-CoA biosynthetic process; F:acetyl-CoA carboxylase activity; F:ATP binding; F:transferase activity; F:metal ion binding; C:chloroplast	Transferases; Acetyl-CoA carboxylase	Coding
transcript_c_271	cell culture	457.6	0.279255	-0.449648	0.547724	0.141833	-0.333285	0.359072	0.464133	-0.115579	1	0.352242	0.16857	0.960932	1	0.420526	0.29031	1	0	0	0	0	0	0	0	0	0	E3 ubiquitin-protein ligase listerin isoform X1	6521	P:GO:0072344; P:GO:1990116; F:GO:0043023; F:GO:0046872; F:GO:0061630; C:GO:0005829; C:GO:1990112	P:rescue of stalled ribosome; P:ribosome-associated ubiquitin-dependent protein catabolic process; F:ribosomal large subunit binding; F:metal ion binding; F:ubiquitin protein ligase activity; C:cytosol; C:RQC complex	Transferases	Coding	1.11946	A-rich;(CT)n	Low_complexity;Simple_repeat
transcript_c_272	cell culture	0.26656	0	-0.448666	0	0.390118	0	-0.44969	0	0	1	0.726283	1	0.888438	1	0.756677	1	1	0	0	0	0	0	0	0	0	0	pre-mRNA-processing-splicing factor 8A	6535	P:GO:0000244; P:GO:0006508; F:GO:0008237; F:GO:0017070; F:GO:0030619; F:GO:0030620; F:GO:0030623; F:GO:0070122; F:GO:0097157; C:GO:0005682; C:GO:0071013	P:spliceosomal tri-snRNP complex assembly; P:proteolysis; F:metallopeptidase activity; F:U6 snRNA binding; F:U1 snRNA binding; F:U2 snRNA binding; F:U5 snRNA binding; F:isopeptidase activity; F:pre-mRNA intronic binding; C:U5 snRNP; C:catalytic step 2 spliceosome	Acting on peptide bonds (peptidases)	Coding
transcript_c_273	cell culture	0.876504	0	0	0	1.63795	0	0	0	0	1	1	1	0.0461953	1	1	1	1	0	0	0	0	0	0	0	0	0	E3 ubiquitin-protein ligase listerin	6570	P:GO:0072344; P:GO:1990116; F:GO:0043023; F:GO:0046872; F:GO:0061630; C:GO:0005829; C:GO:1990112	P:rescue of stalled ribosome; P:ribosome-associated ubiquitin-dependent protein catabolic process; F:ribosomal large subunit binding; F:metal ion binding; F:ubiquitin protein ligase activity; C:cytosol; C:RQC complex	Transferases	Coding	0.258752	(CT)n	Simple_repeat
transcript_c_274	cell culture	268.46	-0.403839	-0.700389	-0.181698	0.12275	-0.201911	-0.991793	-0.182965	0.296654	0.0571819	4.74375e-05	0.281344	0.605187	1	1e-09	0.305867	0.0412506	0	0	0	0	0	0	0	0	0	putative RNA-directed DNA polymerase	6490	P:GO:0015074; F:GO:0003676	P:DNA integration; F:nucleic acid binding		Coding	33.7288	C;C;C;(TTGGAT)n	ATCopia5I;Copia-2_AT-I;Copia-2_AT-I;Simple_repeat
transcript_c_275	cell culture	0.596026	0	-0.324122	0	-0.277735	0	0.196609	0	-0.295465	1	0.871633	1	0.986506	1	1	1	0.964135	0	0	0	0	0	0	0	0	0	dnaJ homolog subfamily C GRV2 isoform X2	6513	P:GO:0006898; P:GO:0007032; P:GO:2000641; C:GO:0010008	P:receptor-mediated endocytosis; P:endosome organization; P:regulation of early endosome to late endosome transport; C:endosome membrane		Coding	0.890527	(CCA)n;(CTTTTC)n	Simple_repeat;Simple_repeat
transcript_c_276	cell culture	229.937	-0.477144	-1.51026	-1.45287	-0.994216	0.133621	-1.84834	-1.43411	-0.930606	1	0.0162291	0.00833126	0.113495	1	0.000701569	0.010365	0.147256	0	0	0	0	0	0	0	0	0	putative disease resistance protein RGA3	6483	F:GO:0043531	F:ADP binding		Coding
transcript_c_277	cell culture	383.629	0.064886	0.174321	0.0974332	-0.0970052	0.161961	0.0333394	-0.104487	-0.0214813	1	0.815802	0.991672	1	1	1	0.987033	1	0	0	0	0	0	0	0	0	0	chromatin modification-related protein EAF1 B isoform X2	6491	P:GO:0006325; C:GO:0005634; C:GO:0035267	P:chromatin organization; C:nucleus; C:NuA4 histone acetyltransferase complex		Coding	0.539208	(GCA)n	Simple_repeat
transcript_c_278	cell culture	356.11	0.221865	0.950568	0.850333	1.34172	0.192918	1.0783	0.730599	1.2379	0.615797	1e-09	1e-09	1e-09	1	1e-09	5.04914e-09	1e-09	0	0	0	0	0	0	0	0	0	hypothetical protein TSUD_398950	6480	P:GO:0090502; F:GO:0003676; F:GO:0004523; F:GO:0008270	P:RNA phosphodiester bond hydrolysis, endonucleolytic; F:nucleic acid binding; F:RNA-DNA hybrid ribonuclease activity; F:zinc ion binding		Coding	22.963	(AG)n;ATLINE1_2;L1-3_ALy;L1-3_ALy;L1-15_ALy;ATLINE1_1;Copia-77_ALY-I	Simple_repeat;LINE/L1;LINE/L1;LINE/L1;LINE/L1;LINE/L1;LTR/Copia
transcript_c_279	cell culture	38.201	0.0718239	1.00344	0.923829	-0.0608506	-0.103348	1.51652	1.11514	-1.23855	1	0.620222	0.701689	1	1	0.327002	0.602063	0.541591	0	0	0	0	0	0	0	0	0	dnaJ homolog subfamily C GRV2 isoform X1	6483	P:GO:0007032; P:GO:2000641	P:endosome organization; P:regulation of early endosome to late endosome transport		Coding
transcript_c_280	cell culture	370.898	0.11345	-0.100583	-0.974106	-0.393699	-0.0429244	-0.188521	-0.577989	-0.36788	1	0.965932	9.59464e-05	0.221342	1	0.666209	0.0367665	0.262882	0	0	0	0	0	0	0	0	0	protein ILITYHIA	6514	P:GO:0006417; P:GO:0033674; F:GO:0019887; F:GO:0019901; F:GO:0043022	P:regulation of translation; P:positive regulation of kinase activity; F:protein kinase regulator activity; F:protein kinase binding; F:ribosome binding		Coding
transcript_c_281	cell culture	497.204	0.0698102	0.916818	0.0605363	-0.137497	0.0318298	0.792296	-0.0683642	-0.0390312	1	1e-09	0.861627	0.404301	1	1e-09	0.836348	0.996538	0	0	0	0	0	0	0	0	0	hypothetical protein Ahy_A02g009560	6397	P:GO:0090502; F:GO:0003676; F:GO:0003824; F:GO:0004523	P:RNA phosphodiester bond hydrolysis, endonucleolytic; F:nucleic acid binding; F:catalytic activity; F:RNA-DNA hybrid ribonuclease activity		Coding	18.2117	GA-rich;L1-3_ALy;ATLINE1_4;L1-3_ALy;ATLINE1_2;ATLINE1_12;Copia-77_ALY-I	Low_complexity;LINE/L1;LINE/L1;LINE/L1;LINE/L1;LINE/L1;LTR/Copia
transcript_c_282	cell culture	986.765	-0.357234	-0.0761083	0.217367	-0.138618	-0.337723	0.491902	-0.300402	0.317747	1	1	0.818418	0.987327	1	0.265428	0.663313	0.634436	0	0	0	0	0	0	0	0	0	protein MOR1-like	6564	P:GO:0007052; P:GO:0030951; P:GO:0046785; F:GO:0035091; F:GO:0043130; F:GO:0051010; F:GO:0061863; C:GO:0000776; C:GO:0000922; C:GO:0005737; C:GO:0035371	P:mitotic spindle organization; P:establishment or maintenance of microtubule cytoskeleton polarity; P:microtubule polymerization; F:phosphatidylinositol binding; F:ubiquitin binding; F:microtubule plus-end binding; F:microtubule plus end polymerase; C:kinetochore; C:spindle pole; C:cytoplasm; C:microtubule plus-end	Transferases	Coding	0.319927	(CTG)n	Simple_repeat
transcript_c_283	cell culture	547.325	0.446802	1.06507	0.595437	1.1255	0.177169	1.02827	0.372186	1.1629	0.381873	1.72354e-05	0.0105711	2.17092e-07	1	2.92709e-06	0.171393	8.31848e-08	0	0	0	0	0	0	0	0	0	1-phosphatidylinositol-3-phosphate 5-kinase FAB1B-like isoform X1	6487	P:GO:0046854; F:GO:0000166; F:GO:0000285; F:GO:0043167; C:GO:0010008	P:phosphatidylinositol phosphate biosynthetic process; F:nucleotide binding; F:1-phosphatidylinositol-3-phosphate 5-kinase activity; F:ion binding; C:endosome membrane	1-phosphatidylinositol-3-phosphate 5-kinase	Coding	0.817019	(TATGCA)n;(GAC)n	Simple_repeat;Simple_repeat
transcript_c_284	cell culture	418.413	0.109463	-0.601147	0.00347038	-0.120988	0.0227564	-0.685364	0.106231	-0.0876154	1	6.37861e-06	1	0.482296	1	2.34318e-09	0.566319	0.677177	0	0	0	0	0	0	0	0	0	dnaJ homolog subfamily C GRV2 isoform X1	6473	P:GO:0007032; P:GO:2000641	P:endosome organization; P:regulation of early endosome to late endosome transport		Coding	0.89603	(CCA)n;(CTTTTC)n	Simple_repeat;Simple_repeat
transcript_c_285	cell culture	1.57153	0	0	0	0	0	0	1.70298	0	1	1	1	1	1	1	0.0326794	1	0	0	0	0	0	0	0	0	0	DNA-directed RNA polymerase subunit beta'	6478	P:GO:0006351; P:GO:0006412; P:GO:0015986; F:GO:0000287; F:GO:0003677; F:GO:0003735; F:GO:0003899; F:GO:0005524; F:GO:0008270; F:GO:0032549; F:GO:0046933; C:GO:0005743; C:GO:0009507; C:GO:0015935; C:GO:0016021; C:GO:0045261; C:GO:0045263	P:transcription, DNA-templated; P:translation; P:ATP synthesis coupled proton transport; F:magnesium ion binding; F:DNA binding; F:structural constituent of ribosome; F:DNA-directed 5'-3' RNA polymerase activity; F:ATP binding; F:zinc ion binding; F:ribonucleoside binding; F:proton-transporting ATP synthase activity, rotational mechanism; C:mitochondrial inner membrane; C:chloroplast; C:small rib…	H(+)-transporting two-sector ATPase; Ligases; DNA-directed RNA polymerase	Coding
transcript_c_286	cell culture	476.868	0.0369928	-0.629795	-2.11527	-2.0085	-0.0106678	-0.660883	-2.02462	-1.4671	1	0.000374278	1e-09	1e-09	1	1.62932e-05	1e-09	1e-09	0	0	-1	-1	0	0	-1	0	3	kinesin-like protein KIN-12D	6478	F:GO:0003774; F:GO:0005488	F:cytoskeletal motor activity; F:binding		Coding
transcript_c_287	cell culture	302.954	-0.0790676	-0.688692	-1.98239	-1.0616	-0.216082	-0.464676	-2.47924	-1.22816	1	0.199066	6.47853e-07	0.0162278	1	0.381577	1e-09	0.00424157	0	0	0	0	0	0	-1	0	1	uncharacterized protein LOC110643248 isoform X1	6484	F:GO:0043531	F:ADP binding		Coding
transcript_c_288	cell culture	787.757	-0.0224906	0.348855	-0.0761778	-0.198639	0.0159569	0.115933	0.0476448	-0.309333	1	0.00973658	0.765776	0.153852	1	0.483866	0.960508	0.0108741	0	0	0	0	0	0	0	0	0	uncharacterized protein LOC110632123 isoform X2	6483				Coding
transcript_c_289	cell culture	57.3825	-0.140551	-0.188927	-2.6277	-0.669095	0.318342	-0.6027	-2.29148	0.0018562	1	0.996474	4.314e-07	0.370243	1	0.425299	1.65918e-05	1	0	0	-1	0	0	0	-1	0	2	callose synthase 1	6484				Coding
transcript_c_290	cell culture	110.696	0.875992	1.35745	0.778316	0.276746	0.697085	1.24122	1.30515	-0.0411446	0.0385035	1.06445e-05	0.0105896	0.564099	0.311226	7.03678e-06	4.32227e-06	1	0	0	0	0	0	0	0	0	0	ABC transporter family protein	6485	P:GO:0006869; P:GO:0055085; F:GO:0005319; F:GO:0005524; F:GO:0140359; C:GO:0005774; C:GO:0016021	P:lipid transport; P:transmembrane transport; F:lipid transporter activity; F:ATP binding; F:ABC-type transporter activity; C:vacuolar membrane; C:integral component of membrane	Translocases	Coding	1.49576	GA-rich;(AGA)n;A-rich;(GAGAA)n	Low_complexity;Simple_repeat;Low_complexity;Simple_repeat
transcript_c_291	cell culture	514.194	0.148117	-0.341405	0.948388	1.76206	0.316087	-0.507403	0.882739	1.91824	1	0.924277	0.362407	0.0405359	1	0.72514	0.431598	0.0233664	0	0	0	0	0	0	0	0	0	E3 ubiquitin-protein ligase UPL3	6440	P:GO:0016567; F:GO:0004842; F:GO:0016874	P:protein ubiquitination; F:ubiquitin-protein transferase activity; F:ligase activity	Transferases; Ligases	Coding	1.1646	(CT)n;(TGAAGA)n	Simple_repeat;Simple_repeat
transcript_c_292	cell culture	3747.29	0.0917464	0.270138	0.248216	0.0127371	0.139954	0.315846	0.28804	-0.255065	1	0.0219673	0.019191	1	1	0.00165033	0.00573566	0.019321	0	0	0	0	0	0	0	0	0	uncharacterized protein LOC7477138 isoform X3	6465	C:GO:0005737	C:cytoplasm		Coding
transcript_c_293	cell culture	1595.1	-0.166875	1.09354	0.625747	0.438584	-0.165888	1.00506	0.41785	0.401374	0.812761	1e-09	6.57146e-09	0.000109298	1	1e-09	0.000239753	0.000493069	0	0	0	0	0	0	0	0	0	putative nucleotidyltransferase, Ribonuclease H	6568	P:GO:0006807; P:GO:0043170; P:GO:0044238; F:GO:0016787	P:nitrogen compound metabolic process; P:macromolecule metabolic process; P:primary metabolic process; F:hydrolase activity	Hydrolases	NonCoding	37.6675	ATGP1-I;ATGP8I;ATGP1-I	LTR/Gypsy;LTR/Gypsy;LTR/Gypsy
transcript_c_294	cell culture	922.947	0.25235	0.834336	0.50855	0.299418	0.0464386	0.806664	0.63704	0.122176	0.350252	1e-09	1.41216e-05	0.0218886	1	1e-09	3.85647e-08	0.527089	0	0	0	0	0	0	0	0	0	mediator of RNA polymerase II transcription subunit 12	6494				Coding
transcript_c_295	cell culture	721.454	0.00260223	-0.195413	-0.2378	-0.235427	-0.0599095	-0.189894	-0.183764	-0.123062	1	0.127216	0.0217046	0.027133	1	0.0812945	0.11109	0.356148	0	0	0	0	0	0	0	0	0	THO complex subunit 2	6467	P:GO:0006397; P:GO:0006406; F:GO:0003729; C:GO:0000445	P:mRNA processing; P:mRNA export from nucleus; F:mRNA binding; C:THO complex part of transcription export complex		Coding	0.680377	(ACTC)n;(TAT)n	Simple_repeat;Simple_repeat
transcript_c_296	cell culture	0																										serine/threonine-protein kinase TOR	6463	P:GO:0006468; P:GO:0016242; P:GO:0038202; F:GO:0005524; F:GO:0044877; F:GO:0106310; F:GO:0106311; C:GO:0031931; C:GO:0031932	P:protein phosphorylation; P:negative regulation of macroautophagy; P:TORC1 signaling; F:ATP binding; F:protein-containing complex binding; F:protein serine kinase activity; F:protein threonine kinase activity; C:TORC1 complex; C:TORC2 complex	Non-specific serine/threonine protein kinase	Coding
transcript_c_297	cell culture	781.514	0.261668	0.398023	-0.0729653	-0.119662	-0.148032	-0.0328802	0.118807	-0.370177	1	0.153259	0.999158	0.875454	1	1	0.868034	0.161966	0	0	0	0	0	0	0	0	0	chromatin structure-remodeling complex protein SYD isoform X1	6458	F:GO:0005488	F:binding		Coding
transcript_c_298	cell culture	1.19964	0	0	0	0	0	0	1.67698	0	1	1	1	1	1	1	0.0356519	1	0	0	0	0	0	0	0	0	0	glutamate synthase 1 [NADH], chloroplastic isoform X1	6451	P:GO:0019676; P:GO:0097054; F:GO:0005506; F:GO:0010181; F:GO:0016040; F:GO:0050660; F:GO:0051538	P:ammonia assimilation cycle; P:L-glutamate biosynthetic process; F:iron ion binding; F:FMN binding; F:glutamate synthase (NADH) activity; F:flavin adenine dinucleotide binding; F:3 iron, 4 sulfur cluster binding	Glutamate synthase (NADH)	Coding
transcript_c_299	cell culture	52.65	-0.274397	-2.63334	-0.3401	-0.905868	0.0778704	-3.09584	0.068353	-0.714676	1	1.40214e-08	0.340559	0.00106187	1	1e-09	1	0.0107841	0	-1	0	0	0	-1	0	0	2	Seven transmembrane MLO family protein	6447	P:GO:0006259	P:DNA metabolic process		NonCoding	41.7403	C;C;C;C;(TAAT)n	Copia-64_ALY-I;Copia-64_ALY-I;Copia-64_ALY-I;Copia-64_ALY-I;Simple_repeat
transcript_c_300	cell culture	315.761	0.0148783	0.0854333	-0.0130932	-0.450674	0.447582	-0.385923	0.270022	-0.738979	1	0.999572	1	0.133679	0.749023	0.194193	0.475527	0.00488895	0	0	0	0	0	0	0	0	0	Not1 domain-containing protein/DUF3819 domain-containing protein	6455	P:GO:0006417; C:GO:0005737; C:GO:0030015	P:regulation of translation; C:cytoplasm; C:CCR4-NOT core complex		Coding	1.1464	(CCTG)n;(TATT)n	Simple_repeat;Simple_repeat
transcript_c_301	cell culture	74.7616	1.02628	-0.108334	0.188675	-0.584408	1.00344	0.727526	0.443652	-0.426935	1	1	1	0.834965	1	0.645383	0.928016	0.939764	0	0	0	0	0	0	0	0	0	histone-lysine N-methyltransferase ATXR3	6356				Coding
transcript_c_302	cell culture	0.0395004	0	0	0	0	0	0	0	0.121055	1	1	1	1	1	1	1	1	0	0	0	0	0	0	0	0	0	protein CHROMATIN REMODELING 4-like isoform X2	6481	F:GO:0000166; F:GO:0016740; F:GO:0043167; F:GO:0140657	F:nucleotide binding; F:transferase activity; F:ion binding; F:ATP-dependent activity	Transferases	Coding
transcript_c_303	cell culture	550.303	0.677209	-0.0682121	0.971073	0.590407	0.106547	-0.0845879	0.572804	0.62311	0.0553386	1	5.37397e-05	0.0272266	1	0.960038	0.0326364	0.0183732	0	0	0	0	0	0	0	0	0	THO complex subunit 2-like	6453	P:GO:0006397; P:GO:0006406; F:GO:0003729; C:GO:0000445	P:mRNA processing; P:mRNA export from nucleus; F:mRNA binding; C:THO complex part of transcription export complex		Coding	0.356423	(TAT)n	Simple_repeat
transcript_c_304	cell culture	840.822	0.296034	0.012662	-0.965139	-0.512833	0.149059	-0.214371	-0.832139	-0.4095	0.260853	1	1e-09	0.000132112	1	0.177847	1e-09	0.00317676	0	0	0	0	0	0	0	0	0	protein ILITYHIA	6354	P:GO:0006417; P:GO:0033674; F:GO:0019887; F:GO:0019901; F:GO:0043022	P:regulation of translation; P:positive regulation of kinase activity; F:protein kinase regulator activity; F:protein kinase binding; F:ribosome binding		Coding
transcript_c_305	cell culture	96.8204	-0.285647	0.630328	0.544176	0.159496	-0.217213	0.316621	0.433688	-0.00458239	1	0.0953957	0.102183	0.882074	1	0.456561	0.251255	1	0	0	0	0	0	0	0	0	0	disease resistance protein At4g27190 isoform X1	6392	F:GO:0043531	F:ADP binding		Coding	0.281602	(AGA)n	Simple_repeat
transcript_c_306	cell culture	274.179	-0.210735	0.150433	0.241184	0.223215	-0.173662	-0.0537861	0.587956	0.073204	1	0.801288	0.467683	0.555023	1	1	0.0141636	1	0	0	0	0	0	0	0	0	0	E3 ubiquitin-protein ligase UBR1	6471				Coding
transcript_c_307	cell culture	184.988	0.540242	0.674741	0.363565	-0.199612	0.31099	0.562673	1.3304	-0.888309	1	0.825853	1	1	1	0.888844	0.490899	0.756503	0	0	0	0	0	0	0	0	0	protein SPIRRIG isoform X1	6458				Coding
transcript_c_308	cell culture	71.3761	-0.19502	-0.720686	0.486299	0.475644	-0.835384	-0.287045	0.107455	-0.718406	1	0.602763	0.806844	0.844998	1	0.950414	1	0.613438	0	0	0	0	0	0	0	0	0	uncharacterized protein LOC18104040 isoform X1	6451	F:GO:0043531	F:ADP binding		Coding
transcript_c_309	cell culture	456.171	-0.100064	0.46145	0.309737	0.104115	0.0358255	0.441848	0.465891	0.203027	1	0.181942	0.408027	0.982512	1	0.140623	0.143876	0.713283	0	0	0	0	0	0	0	0	0	E3 ubiquitin-protein ligase UPL3	6445	P:GO:0016567; F:GO:0004842; F:GO:0016874	P:protein ubiquitination; F:ubiquitin-protein transferase activity; F:ligase activity	Transferases; Ligases	Coding	1.16369	(CT)n;(TGAAGA)n	Simple_repeat;Simple_repeat
transcript_c_310	cell culture	1001.61	0.346416	0.62199	0.34337	0.98384	0.255262	0.45844	0.383612	0.814116	9.2146e-05	1e-09	3.5775e-05	1e-09	0.0218325	9.44443e-09	5.58713e-06	1e-09	0	0	0	0	0	0	0	0	0	1-phosphatidylinositol-3-phosphate 5-kinase FAB1	6436	P:GO:0046854; F:GO:0000166; F:GO:0000285; F:GO:0043167; C:GO:0010008	P:phosphatidylinositol phosphate biosynthetic process; F:nucleotide binding; F:1-phosphatidylinositol-3-phosphate 5-kinase activity; F:ion binding; C:endosome membrane	1-phosphatidylinositol-3-phosphate 5-kinase	Coding
transcript_c_311	cell culture	1460.14	0.210597	0.761934	0.582614	0.513172	-0.266612	0.255624	-0.0532831	1.11616	1	0.0789741	0.168099	0.278791	1	0.680482	1	0.00266732	0	0	0	0	0	0	0	0	0	hypothetical protein	6445	P:GO:0090502; F:GO:0003676; F:GO:0003824; F:GO:0004523	P:RNA phosphodiester bond hydrolysis, endonucleolytic; F:nucleic acid binding; F:catalytic activity; F:RNA-DNA hybrid ribonuclease activity		Coding	11.5128	L1-10_ALy;L1-5_ALy;TA11	LINE/L1;LINE/L1;LINE/L1
transcript_c_312	cell culture	1171.74	0.165821	0.53457	-0.000784674	-0.274525	0.018919	0.651435	0.0544686	-0.514302	1	0.00036518	1	0.0756327	1	4.79557e-07	0.96601	0.000140398	0	0	0	0	0	0	0	0	0	centromere-associated protein E isoform X1	6462	C:GO:0009506	C:plasmodesma		Coding
transcript_c_313	cell culture	0.169523	0.449781	0	0	0	0	0	0	0	1	1	1	1	1	1	1	1	0	0	0	0	0	0	0	0	0	DExH-box ATP-dependent RNA helicase DExH14 isoform X1	6525	P:GO:0006401; F:GO:0003676; F:GO:0003724; F:GO:0005524; F:GO:0016787; C:GO:0005681	P:RNA catabolic process; F:nucleic acid binding; F:RNA helicase activity; F:ATP binding; F:hydrolase activity; C:spliceosomal complex	RNA helicase	Coding
transcript_c_314	cell culture	99.0338	0.36253	-0.0791651	0.459341	0.562242	-0.23821	0.460006	0.0893075	1.1578	1	1	0.554478	0.45281	1	0.535065	1	0.0326646	0	0	0	0	0	0	0	0	0	E3 ubiquitin-protein ligase PRT6 isoform X1	6498	P:GO:0016567; P:GO:0071596; F:GO:0061630; C:GO:0000151; C:GO:0005737	P:protein ubiquitination; P:ubiquitin-dependent protein catabolic process via the N-end rule pathway; F:ubiquitin protein ligase activity; C:ubiquitin ligase complex; C:cytoplasm	Transferases	Coding
transcript_c_315	cell culture	1332.58	-0.0855325	0.262036	0.119825	0.259726	-0.0603414	0.175062	-0.0810956	0.253327	1	0.0989725	0.542068	0.0687092	1	0.254833	0.796997	0.0774891	0	0	0	0	0	0	0	0	0	hypothetical protein Ahy_A02g009560	6394	P:GO:0090502; F:GO:0003676; F:GO:0004523	P:RNA phosphodiester bond hydrolysis, endonucleolytic; F:nucleic acid binding; F:RNA-DNA hybrid ribonuclease activity		Coding	13.4188	L1-3_ALy;L1-3B_ALy;Copia-77_ALY-I	LINE/L1;LINE/L1;LTR/Copia
transcript_c_316	cell culture	0																										protein CELLULOSE SYNTHASE INTERACTIVE 1	6435	P:GO:0051211; P:GO:2001006; F:GO:0008017	P:anisotropic cell growth; P:regulation of cellulose biosynthetic process; F:microtubule binding		Coding	0.963481	(AG)n;(TGCTGT)n	Simple_repeat;Simple_repeat
transcript_c_317	cell culture	0.202525	0	-0.249262	0	-0.371358	0	-0.243051	0	-0.406275	1	0.950378	1	0.904089	1	0.96886	1	0.863387	0	0	0	0	0	0	0	0	0	ribonuclease H	6451	P:GO:0090502; F:GO:0003676; F:GO:0004523; F:GO:0008270	P:RNA phosphodiester bond hydrolysis, endonucleolytic; F:nucleic acid binding; F:RNA-DNA hybrid ribonuclease activity; F:zinc ion binding		Coding	13.0057	ATLINE1_6;L1-2_ALy	LINE/L1;LINE/L1
transcript_c_318	cell culture	9.29501	0.698396	-0.322329	0.220503	-1.02298	-2.29432	0.365649	-0.389637	-0.565553	1	1	1	0.646786	0.64484	0.985827	1	0.916531	0	0	0	0	0	0	0	0	0	ABC transporter family protein	6415	P:GO:0006869; P:GO:0055085; F:GO:0005319; F:GO:0005524; F:GO:0140359; C:GO:0005774; C:GO:0016021	P:lipid transport; P:transmembrane transport; F:lipid transporter activity; F:ATP binding; F:ABC-type transporter activity; C:vacuolar membrane; C:integral component of membrane	Translocases	Coding	1.69914	GA-rich;(AGA)n;A-rich;(GAGAA)n	Low_complexity;Simple_repeat;Low_complexity;Simple_repeat
transcript_c_319	cell culture	750.595	0.0646749	1.00471	0.317637	0.276085	0.125948	1.06896	0.294334	0.10217	1	1e-09	0.00110899	0.00729065	1	1e-09	0.00373677	0.502184	0	0	0	0	0	0	0	0	0	autophagy-related protein 2-like isoform X1	6430	P:GO:0000045; P:GO:0000422; P:GO:0034727; P:GO:0044805; P:GO:0061709; F:GO:0032266; C:GO:0000407; C:GO:0019898	P:autophagosome assembly; P:autophagy of mitochondrion; P:piecemeal microautophagy of the nucleus; P:late nucleophagy; P:reticulophagy; F:phosphatidylinositol-3-phosphate binding; C:phagophore assembly site; C:extrinsic component of membrane		Coding	0.435459	(TC)n	Simple_repeat
transcript_c_320	cell culture	609.901	0.084125	-1.56549	0.796566	0.816945	0.103526	-1.29317	0.733682	0.618511	1	1e-09	1e-09	1e-09	1	1e-09	1e-09	1e-09	0	0	0	0	0	0	0	0	0	uncharacterized protein LOC110629101 isoform X3	6452				Coding	0.619963	(GCAGCG)n	Simple_repeat
transcript_c_321	cell culture	161.84	0.049328	0.500097	0.932912	1.09572	-0.138927	0.799046	1.20582	1.22005	1	0.120013	0.000120427	6.87298e-06	1	0.00137287	4.2065e-07	3.552e-07	0	0	0	0	0	0	0	0	0	DNA/RNA polymerases superfamily protein	6473	F:GO:0016787	F:hydrolase activity	Hydrolases	Coding	45.8366	A-rich;ATGP1-I;ATGP8I;(TAAGCA)n;(ATGATT)n	Low_complexity;LTR/Gypsy;LTR/Gypsy;Simple_repeat;Simple_repeat
transcript_c_322	cell culture	388.75	-0.980063	1.35874	-1.18625	-0.692399	-0.601595	1.63734	0.141637	0.186463	1	0.398212	0.510288	0.852854	1	0.244793	1	1	0	0	0	0	0	0	0	0	0	uncharacterized protein LOC115961572	6428	P:GO:0090502; F:GO:0003676; F:GO:0003824; F:GO:0004523	P:RNA phosphodiester bond hydrolysis, endonucleolytic; F:nucleic acid binding; F:catalytic activity; F:RNA-DNA hybrid ribonuclease activity		Coding	15.4014	ATLINE1_10A;ATLINE1_8;(TTTTTGT)n;META1_I	LINE/L1;LINE/L1;Simple_repeat;LTR/Copia
transcript_c_323	cell culture	0.171376	-0.0809024	0.0157456	0	-0.106016	-0.0928157	0.115342	0.212085	-0.144287	1	1	1	1	1	1	1	1	0	0	0	0	0	0	0	0	0	pre-mRNA-processing-splicing factor 8A-like	6426	P:GO:0000398; F:GO:0017069; C:GO:0005681	P:mRNA splicing, via spliceosome; F:snRNA binding; C:spliceosomal complex		NonCoding
transcript_c_324	cell culture	1028.89	-0.00368546	1.28074	0.173792	0.0918191	-0.193898	1.42447	-0.0203114	-0.29655	1	3.4926e-07	0.707443	0.982512	1	1e-09	1	0.372602	0	0	0	0	0	0	0	0	0	NADH-plastoquinone oxidoreductase subunit 4	6434	P:GO:0042773; F:GO:0008137; F:GO:0048038; C:GO:0009507; C:GO:0016021; C:GO:0042651	P:ATP synthesis coupled electron transport; F:NADH dehydrogenase (ubiquinone) activity; F:quinone binding; C:chloroplast; C:integral component of membrane; C:thylakoid membrane	NADH:ubiquinone reductase (H(+)-translocating); NADH dehydrogenase (quinone); NAD(P)H dehydrogenase (quinone)	NonCoding	2.62667	(ATTTG)n;(TA)n;(TTGAAT)n	Simple_repeat;Simple_repeat;Simple_repeat
transcript_c_325	cell culture	486.108	-0.171599	0.173398	0.238096	-0.0805555	-0.308114	0.0744659	0.528781	-0.173014	1	0.720296	0.487988	1	1	0.975728	0.0347695	0.716242	0	0	0	0	0	0	0	0	0	uncharacterized protein LOC105631693 isoform X5	6441	P:GO:0000184; P:GO:0006468; F:GO:0005524; F:GO:0106310; F:GO:0106311	P:nuclear-transcribed mRNA catabolic process, nonsense-mediated decay; P:protein phosphorylation; F:ATP binding; F:protein serine kinase activity; F:protein threonine kinase activity	Non-specific serine/threonine protein kinase	Coding	0.931532	(GAAGAT)n	Simple_repeat
transcript_c_326	cell culture	0																										pre-mRNA-processing-splicing factor 8A-like isoform X2	6494	P:GO:0000398; P:GO:0006508; F:GO:0008237; F:GO:0017070; F:GO:0030623; F:GO:0070122; C:GO:0005681	P:mRNA splicing, via spliceosome; P:proteolysis; F:metallopeptidase activity; F:U6 snRNA binding; F:U5 snRNA binding; F:isopeptidase activity; C:spliceosomal complex	Acting on peptide bonds (peptidases)	Coding
transcript_c_327	cell culture	521.331	-0.0731442	1.95019	0.648472	0.0943003	0.4071	1.63806	1.62945	-0.621125	1	0.000108214	0.274652	1	1	0.000340109	0.000502698	0.332867	0	0	0	0	0	0	0	0	0	putative RNA-directed DNA polymerase	6420	P:GO:0006278; P:GO:0090502; F:GO:0003676; F:GO:0003964; F:GO:0004523; F:GO:0016740; F:GO:0016779	P:RNA-dependent DNA biosynthetic process; P:RNA phosphodiester bond hydrolysis, endonucleolytic; F:nucleic acid binding; F:RNA-directed DNA polymerase activity; F:RNA-DNA hybrid ribonuclease activity; F:transferase activity; F:nucleotidyltransferase activity		Coding	2.3053	ATLINE1_10;L1-13_ALy	LINE/L1;LINE/L1
transcript_c_328	cell culture	559.151	0.0181711	-1.05726	-0.97398	-0.745824	0.135473	-0.789742	-0.965875	-0.584939	1	1.09855e-05	1.21861e-06	0.000340968	1	0.00020193	2.08325e-06	0.00717103	0	0	0	0	0	0	0	0	0	protein CELLULOSE SYNTHASE INTERACTIVE 1	6428	P:GO:0051211; P:GO:2001006; F:GO:0008017	P:anisotropic cell growth; P:regulation of cellulose biosynthetic process; F:microtubule binding		Coding
transcript_c_329	cell culture	1.524	0	-0.442409	-0.495507	0	0	-0.0554216	-0.22884	0.0617586	1	0.737848	0.760548	1	1	1	1	1	0	0	0	0	0	0	0	0	0	transformation/transcription domain-associated protein	6455	P:GO:0006281; P:GO:0006355; P:GO:0006468; F:GO:0003712; F:GO:0005524; F:GO:0106310; F:GO:0106311; C:GO:0000124; C:GO:0035267	P:DNA repair; P:regulation of transcription, DNA-templated; P:protein phosphorylation; F:transcription coregulator activity; F:ATP binding; F:protein serine kinase activity; F:protein threonine kinase activity; C:SAGA complex; C:NuA4 histone acetyltransferase complex	Non-specific serine/threonine protein kinase	Coding
transcript_c_330	cell culture	0.142764	0.272886	0	-0.27078	0	0	0	-0.230151	0	1	1	0.978987	1	1	1	1	1	0	0	0	0	0	0	0	0	0	protein CELLULOSE SYNTHASE INTERACTIVE 1	6347	P:GO:0051211; P:GO:2001006; F:GO:0008017	P:anisotropic cell growth; P:regulation of cellulose biosynthetic process; F:microtubule binding		Coding
transcript_c_331	cell culture	20.0536	0.10286	1.38626	0.737323	1.86654	-0.228325	0.893339	0.925019	0.975022	1	0.0206053	0.317986	0.00254531	1	0.133447	0.18283	0.20031	0	0	0	0	0	0	0	0	0	uncharacterized protein LOC111984613	6424	P:GO:0090502; F:GO:0003676; F:GO:0004523	P:RNA phosphodiester bond hydrolysis, endonucleolytic; F:nucleic acid binding; F:RNA-DNA hybrid ribonuclease activity		NonCoding	17.1077	ATLINE1_10A;ATLINE1_8;(T)n;META1_I	LINE/L1;LINE/L1;Simple_repeat;LTR/Copia
transcript_c_332	cell culture	852.853	0.0725319	1.05156	0.412067	0.154023	0.0404248	0.769485	0.412729	0.0865054	1	1e-09	1.5389e-08	0.0850863	1	1e-09	3.79127e-08	0.447562	0	0	0	0	0	0	0	0	0	autophagy-related protein 2-like isoform X1	6400	P:GO:0000045; P:GO:0000422; P:GO:0034727; P:GO:0044805; P:GO:0061709; F:GO:0032266; C:GO:0000407; C:GO:0019898	P:autophagosome assembly; P:autophagy of mitochondrion; P:piecemeal microautophagy of the nucleus; P:late nucleophagy; P:reticulophagy; F:phosphatidylinositol-3-phosphate binding; C:phagophore assembly site; C:extrinsic component of membrane		Coding	0.53125	(TC)n	Simple_repeat
transcript_c_333	cell culture	953.601	-0.192039	0.842582	0.00449921	-0.0358036	-0.330564	0.985011	0.787037	-0.349145	1	0.0103051	1	1	1	0.000493745	0.00893195	0.400368	0	0	0	0	0	0	0	0	0	protein CHROMATIN REMODELING 5	6422	F:GO:0005524; F:GO:0070615	F:ATP binding; F:nucleosome-dependent ATPase activity		Coding	3.36344	(TCCCTC)n;(AAT)n;(CCTCC)n;(ACCCGG)n;(ATGAAG)n;GA-rich	Simple_repeat;Simple_repeat;Simple_repeat;Simple_repeat;Simple_repeat;Low_complexity
transcript_c_334	cell culture	675.337	0.0215109	-0.4781	-0.720636	-0.108697	0.0816557	-0.840611	-0.512931	-0.145918	1	3.22501e-05	1e-09	0.40361	1	1e-09	2.13661e-08	0.18278	0	0	0	0	0	0	0	0	0	protein SHOOT GRAVITROPISM 6 isoform X2	6408	P:GO:0009718; F:GO:0047213	P:anthocyanin-containing compound biosynthetic process; F:anthocyanidin 3-O-glucosyltransferase activity	Anthocyanidin 3-O-glucosyltransferase	Coding
transcript_c_335	cell culture	770.154	-0.129778	0.166147	0.446067	0.263523	0.106421	0.257155	0.324487	0.181655	1	0.298468	3.79622e-05	0.030846	1	0.030031	0.00522632	0.184381	0	0	0	0	0	0	0	0	0	TATA-binding protein-associated factor BTAF1 isoform X1	6404	F:GO:0003677; F:GO:0005524; F:GO:0008094; F:GO:0017025; F:GO:0070615	F:DNA binding; F:ATP binding; F:ATPase, acting on DNA; F:TBP-class protein binding; F:nucleosome-dependent ATPase activity		Coding
transcript_c_336	cell culture	0																										cytochrome f	6419	P:GO:0015979; P:GO:0022900; F:GO:0005506; F:GO:0009055; F:GO:0020037; C:GO:0009507; C:GO:0031361	P:photosynthesis; P:electron transport chain; F:iron ion binding; F:electron transfer activity; F:heme binding; C:chloroplast; C:integral component of thylakoid membrane	Oxidoreductases	NonCoding	2.81975	(TTTAATT)n;(ATTTTA)n;(AAGGT)n;(TAA)n	Simple_repeat;Simple_repeat;Simple_repeat;Simple_repeat
transcript_c_337	cell culture	2219.51	-0.171351	1.66799	1.69252	1.39091	-0.333046	1.40971	1.98556	0.963121	1	3.41285e-06	1.59446e-07	3.0296e-05	1	1.3222e-05	1e-09	0.00692349	0	0	0	0	0	0	0	0	0	uncharacterized protein LOC111987139	6405	P:GO:0090304; F:GO:0016740; F:GO:0016787	P:nucleic acid metabolic process; F:transferase activity; F:hydrolase activity	Transferases; Hydrolases	NonCoding	29.5706	C;C;C;C	Athila0_I;Athila0_I;Athila0_I;Gypsy-34_ALy-I
transcript_c_338	cell culture	786.076	0.216956	1.86462	0.370029	0.167974	0.0709196	1.7192	0.442621	0.0850786	0.933743	1e-09	0.0351793	0.529781	1	1e-09	0.00997878	0.886809	0	0	0	0	0	0	0	0	0	sacsin isoform X2	6432	F:GO:0030544; F:GO:0051087	F:Hsp70 protein binding; F:chaperone binding		Coding
transcript_c_339	cell culture	0.0686482	0	0	0	0	0	0	0.212085	0	1	1	1	1	1	1	1	1	0	0	0	0	0	0	0	0	0	pre-mRNA-processing-splicing factor 8A-like isoform X2	6459	P:GO:0000398; F:GO:0017070; F:GO:0030623; C:GO:0005681	P:mRNA splicing, via spliceosome; F:U6 snRNA binding; F:U5 snRNA binding; C:spliceosomal complex		Coding
transcript_c_340	cell culture	29.0252	0.374491	-0.214126	0.0405465	-0.186884	0.462375	-0.309991	0.264173	-0.18693	1	0.997431	1	1	1	0.918295	1	1	0	0	0	0	0	0	0	0	0	calpain-type cysteine protease DEK1	6417	P:GO:0006508; F:GO:0004198; C:GO:0005737; C:GO:0016021	P:proteolysis; F:calcium-dependent cysteine-type endopeptidase activity; C:cytoplasm; C:integral component of membrane	Acting on peptide bonds (peptidases)	Coding
transcript_c_341	cell culture	568.79	0.00516755	0.759465	0.201407	0.413517	0.0576695	0.495769	-0.391607	0.669822	1	0.00118638	0.535842	0.0887445	1	0.0240219	0.107616	0.00189413	0	0	0	0	0	0	0	0	0	phosphatidylinositol 4-kinase alpha 1	6460	P:GO:0016310; P:GO:0046854; P:GO:0048015; F:GO:0004430; C:GO:0005737; C:GO:0005886	P:phosphorylation; P:phosphatidylinositol phosphate biosynthetic process; P:phosphatidylinositol-mediated signaling; F:1-phosphatidylinositol 4-kinase activity; C:cytoplasm; C:plasma membrane	1-phosphatidylinositol 4-kinase	Coding	0.510836	GA-rich	Low_complexity
transcript_c_342	cell culture	489.466	-0.0863244	-0.954196	-1.32305	-0.868345	-0.0675401	-1.24925	-1.03348	-0.797563	1	5.75307e-06	1e-09	2.70635e-06	1	1e-09	1.06884e-08	1.90788e-05	0	0	0	0	0	0	0	0	0	small subunit processome component 20 homolog	6404	C:GO:0005730; C:GO:0030686; C:GO:0032040	C:nucleolus; C:90S preribosome; C:small-subunit processome		Coding
transcript_c_343	cell culture	0.147559	0	0	-0.182332	0.0676132	0	0	-0.141704	-0.23188	1	1	1	1	1	1	1	1	0	0	0	0	0	0	0	0	0	CCR4-NOT transcription complex subunit 1 isoform X1	6452	P:GO:0006417; C:GO:0005737; C:GO:0030015	P:regulation of translation; C:cytoplasm; C:CCR4-NOT core complex		Coding	0.387477	(TTTA)n	Simple_repeat
transcript_c_344	cell culture	45.4828	0.00515879	-1.43822	-0.345427	-0.800442	0.249411	-3.12144	-0.372587	-1.25097	1	0.00443921	0.492841	0.0251035	1	3.38295e-08	0.472967	0.000149419	0	0	0	0	0	-1	0	0	1	putative non-LTR retroelement reverse transcriptase	6414	P:GO:0006278; P:GO:0090502; F:GO:0003676; F:GO:0003964; F:GO:0004523	P:RNA-dependent DNA biosynthetic process; P:RNA phosphodiester bond hydrolysis, endonucleolytic; F:nucleic acid binding; F:RNA-directed DNA polymerase activity; F:RNA-DNA hybrid ribonuclease activity		Coding	31.5872	ATLINE1_1;ATLINE1_2	LINE/L1;LINE/L1
transcript_c_345	cell culture	0																										ATP-dependent helicase BRM	6412	P:GO:0006468; P:GO:0040029; P:GO:0043044; P:GO:0045944; F:GO:0003677; F:GO:0004386; F:GO:0005524; F:GO:0008094; F:GO:0070615; F:GO:0106310; F:GO:0106311	P:protein phosphorylation; P:regulation of gene expression, epigenetic; P:ATP-dependent chromatin remodeling; P:positive regulation of transcription by RNA polymerase II; F:DNA binding; F:helicase activity; F:ATP binding; F:ATPase, acting on DNA; F:nucleosome-dependent ATPase activity; F:protein serine kinase activity; F:protein threonine kinase activity	Non-specific serine/threonine protein kinase	Coding
transcript_c_346	cell culture	485.448	0.0476852	-0.774718	0.714352	0.458794	-0.363126	0.304277	0.066473	0.641389	1	0.0637099	0.0536502	0.322046	1	0.546006	1	0.108028	0	0	0	0	0	0	0	0	0	E3 ubiquitin-protein ligase listerin	6392	P:GO:0072344; P:GO:1990116; F:GO:0043023; F:GO:0061630; C:GO:0005829; C:GO:1990112	P:rescue of stalled ribosome; P:ribosome-associated ubiquitin-dependent protein catabolic process; F:ribosomal large subunit binding; F:ubiquitin protein ligase activity; C:cytosol; C:RQC complex	Transferases	Coding	1.92428	GA-rich;(CT)n	Low_complexity;Simple_repeat
transcript_c_347	cell culture	688.773	0.158801	0.48852	-0.392854	-0.165834	0.0852466	0.123929	-0.121424	-0.326639	1	0.00316637	0.00947888	0.436867	1	0.58839	0.65706	0.0385149	0	0	0	0	0	0	0	0	0	uncharacterized protein LOC110641940 isoform X2	6403				Coding
transcript_c_348	cell culture	1086.96	0.215632	0.245113	0.425005	0.709026	0.121813	0.32468	0.415199	0.548142	0.736305	0.192067	0.00233588	1.36075e-07	1	0.0293037	0.00348539	8.04908e-05	0	0	0	0	0	0	0	0	0	beta-galactosidase 15	6398	P:GO:0008152; F:GO:0004565; C:GO:0005576; C:GO:0005618	P:metabolic process; F:beta-galactosidase activity; C:extracellular region; C:cell wall	Beta-galactosidase	Coding
transcript_c_349	cell culture	11649.3	0.105257	1.23682	-0.238226	-0.883899	0.109718	1.07397	-0.449876	-0.840061	1	1e-09	0.32651	9.30946e-07	1	1e-09	0.0230663	3.97004e-06	0	0	0	0	0	0	0	0	0	DNA-directed RNA polymerase subunit beta	6388	P:GO:0006351; F:GO:0003677; F:GO:0003899; F:GO:0032549; F:GO:0046872; C:GO:0009507	P:transcription, DNA-templated; F:DNA binding; F:DNA-directed 5'-3' RNA polymerase activity; F:ribonucleoside binding; F:metal ion binding; C:chloroplast	DNA-directed RNA polymerase	Coding
transcript_c_350	cell culture	0.0712066	0	-0.254322	0	0	0	-0.238446	0	0	1	0.945603	1	1	1	0.972431	1	1	0	0	0	0	0	0	0	0	0	E3 ubiquitin-protein ligase listerin isoform X1	6405	P:GO:0072344; P:GO:1990116; F:GO:0043023; F:GO:0061630; C:GO:0005829; C:GO:1990112	P:rescue of stalled ribosome; P:ribosome-associated ubiquitin-dependent protein catabolic process; F:ribosomal large subunit binding; F:ubiquitin protein ligase activity; C:cytosol; C:RQC complex	Transferases	Coding	0.265418	(CT)n	Simple_repeat
transcript_c_351	cell culture	639.116	-0.0223633	-1.18207	-0.755382	-0.452822	0.0362987	-1.40531	-0.222444	-0.591368	1	3.43819e-08	0.000118317	0.0406437	1	1e-09	0.448118	0.00455703	0	0	0	0	0	0	0	0	0	hypothetical protein H0E87_023923	6415	P:GO:0000463; P:GO:0000466; C:GO:0005730	P:maturation of LSU-rRNA from tricistronic rRNA transcript (SSU-rRNA, 5.8S rRNA, LSU-rRNA); P:maturation of 5.8S rRNA from tricistronic rRNA transcript (SSU-rRNA, 5.8S rRNA, LSU-rRNA); C:nucleolus		Coding
transcript_c_352	cell culture	876.357	-0.0719047	-1.47601	0.33373	0.356844	0.0116905	-1.69613	0.2998	0.267841	1	1e-09	3.13006e-06	8.49767e-07	1	1e-09	5.74374e-05	0.000334487	0	0	0	0	0	0	0	0	0	uncharacterized protein LOC110666046 isoform X3	6392				Coding	0.625782	(GCAGCG)n	Simple_repeat
transcript_c_353	cell culture	0.26592	0	0	0	0	0.659262	0	0	0.214627	1	1	1	1	1	1	1	1	0	0	0	0	0	0	0	0	0	E3 ubiquitin-protein ligase UPL3	6330	P:GO:0016567; F:GO:0004842	P:protein ubiquitination; F:ubiquitin-protein transferase activity	Transferases	Coding	1.18483	(CT)n;(TGAAGA)n	Simple_repeat;Simple_repeat
transcript_c_354	cell culture	15.4525	0.581346	-1.89655	-0.743157	1.39029	1.24557	0.312754	-1.24188	0.185602	1	0.18332	0.820295	0.476665	1	1	0.537246	1	0	0	0	0	0	0	0	0	0	protein virilizer homolog isoform X2	6386	P:GO:0006397; P:GO:0008380	P:mRNA processing; P:RNA splicing		Coding
transcript_c_355	cell culture	1579.97	-0.0231364	0.232577	0.1647	0.246403	0.0173437	0.128108	0.124365	0.245946	1	0.0438417	0.125693	0.0138171	1	0.2752	0.321149	0.0138647	0	0	0	0	0	0	0	0	0	ABC transporter A family member 1 isoform X2	6320	P:GO:0006869; P:GO:0055085; F:GO:0005319; F:GO:0005524; F:GO:0140359; C:GO:0016021; C:GO:0043231	P:lipid transport; P:transmembrane transport; F:lipid transporter activity; F:ATP binding; F:ABC-type transporter activity; C:integral component of membrane; C:intracellular membrane-bounded organelle	Translocases	Coding	2.04114	GA-rich;(AGA)n;A-rich;(GAGAA)n	Low_complexity;Simple_repeat;Low_complexity;Simple_repeat
transcript_c_356	cell culture	90.5436	-0.921141	-0.559148	-0.0426391	0.446551	-0.450781	0.406997	-0.148217	0.40708	1	0.80097	1	0.912914	1	0.886703	1	0.93511	0	0	0	0	0	0	0	0	0	ribonuclease H	6374	P:GO:0090502; F:GO:0003676; F:GO:0004523; F:GO:0008270	P:RNA phosphodiester bond hydrolysis, endonucleolytic; F:nucleic acid binding; F:RNA-DNA hybrid ribonuclease activity; F:zinc ion binding		Coding	17.5557	(CCTA)n;(AATGAGG)n;ATLINE1_7;L1-15_ALy	Simple_repeat;Simple_repeat;LINE/L1;LINE/L1
transcript_c_357	cell culture	163.27	0.0201813	0.813173	0.476859	0.267654	0.0090949	0.982103	-0.110021	0.54426	1	0.09473	0.371386	0.788494	1	0.0157904	1	0.305584	0	0	0	0	0	0	0	0	0	ribonuclease H	6412	P:GO:0090502; F:GO:0003676; F:GO:0003824; F:GO:0004523; F:GO:0008270	P:RNA phosphodiester bond hydrolysis, endonucleolytic; F:nucleic acid binding; F:catalytic activity; F:RNA-DNA hybrid ribonuclease activity; F:zinc ion binding		Coding	11.3225	GA-rich;L1-12_ALy;L1-10_ALy;L1-12_ALy;TA11	Low_complexity;LINE/L1;LINE/L1;LINE/L1;LINE/L1
transcript_c_358	cell culture	0																										protein MOR1-like	6390	P:GO:0007052; P:GO:0030951; P:GO:0046785; F:GO:0035091; F:GO:0043130; F:GO:0051010; F:GO:0061863; C:GO:0000776; C:GO:0000922; C:GO:0005737; C:GO:0035371	P:mitotic spindle organization; P:establishment or maintenance of microtubule cytoskeleton polarity; P:microtubule polymerization; F:phosphatidylinositol binding; F:ubiquitin binding; F:microtubule plus-end binding; F:microtubule plus end polymerase; C:kinetochore; C:spindle pole; C:cytoplasm; C:microtubule plus-end	Transferases	Coding	0.328638	(CTG)n	Simple_repeat
transcript_c_359	cell culture	456.435	-0.315061	-0.901523	-1.96421	-0.867348	-0.0671452	-0.953517	-1.8634	-0.77201	0.581244	3.03087e-05	1e-09	1.07948e-06	1	3.89838e-07	1e-09	1.73875e-05	0	0	0	0	0	0	0	0	0	hypothetical protein GH714_012370	6380	F:GO:0043531	F:ADP binding		Coding	0.438871	(CAAC)n	Simple_repeat
transcript_c_360	cell culture	128.412	-0.0187887	-0.376986	-0.340398	-0.0165036	0.147621	-0.529522	-0.328956	-0.523742	1	0.976807	1	1	1	0.886488	1	0.941205	0	0	0	0	0	0	0	0	0	separase, putative	6368	P:GO:0007059; F:GO:0016787; C:GO:0043229	P:chromosome segregation; F:hydrolase activity; C:intracellular organelle	Hydrolases	Coding	1.61746	(ACTTCC)n;(CCAATC)n	Simple_repeat;Simple_repeat
transcript_c_361	cell culture	453.011	-0.0161497	-0.0445881	0.420076	0.123059	-0.0634145	-0.0930121	0.38182	0.145516	1	1	0.000299223	0.506692	1	0.688259	0.0016202	0.36513	0	0	0	0	0	0	0	0	0	E3 ubiquitin-protein ligase	6375	P:GO:0016567; P:GO:0071596; F:GO:0008270; F:GO:0016740; F:GO:0046872; F:GO:0061630	P:protein ubiquitination; P:ubiquitin-dependent protein catabolic process via the N-end rule pathway; F:zinc ion binding; F:transferase activity; F:metal ion binding; F:ubiquitin protein ligase activity		Coding
transcript_c_362	cell culture	794.35	-0.0752035	-2.39329	-1.80893	-0.913339	-0.0459835	-2.31669	-1.94805	-0.812761	1	1e-09	1e-09	1e-09	1	1e-09	1e-09	1e-09	0	-1	0	0	0	-1	0	0	2	uncharacterized protein LOC110643248 isoform X1	6399	F:GO:0043531	F:ADP binding		Coding
transcript_c_363	cell culture	24.3186	-0.315615	1.20932	-0.0952348	0.6836	-0.349959	0.430745	0.592532	0.480645	1	0.167494	1	0.566552	1	0.76131	0.652269	0.768644	0	0	0	0	0	0	0	0	0	DExH-box ATP-dependent RNA helicase DExH12-like	6384	P:GO:0006401; F:GO:0003676; F:GO:0003724; F:GO:0005524; F:GO:0016787; C:GO:0005681	P:RNA catabolic process; F:nucleic acid binding; F:RNA helicase activity; F:ATP binding; F:hydrolase activity; C:spliceosomal complex	RNA helicase	Coding	1.73872	(GAT)n	Simple_repeat
transcript_c_364	cell culture	620.659	-0.256067	-0.283674	-0.132118	0.295982	0.0973184	-0.854182	-0.542105	0.460673	1	0.702688	0.982919	0.6853	1	0.0256353	0.235942	0.367121	0	0	0	0	0	0	0	0	0	E3 ubiquitin-protein ligase listerin	6381	P:GO:0072344; P:GO:1990116; F:GO:0043023; F:GO:0046872; F:GO:0061630; C:GO:0005829; C:GO:1990112	P:rescue of stalled ribosome; P:ribosome-associated ubiquitin-dependent protein catabolic process; F:ribosomal large subunit binding; F:metal ion binding; F:ubiquitin protein ligase activity; C:cytosol; C:RQC complex	Transferases	Coding	1.14402	A-rich;(CT)n	Low_complexity;Simple_repeat
transcript_c_365	cell culture	2107.47	0.139063	2.25752	1.22042	0.586247	-0.0432228	2.2801	1.06834	0.48572	0.749561	1e-09	1e-09	1e-09	1	1e-09	1e-09	6.55059e-08	0	1	0	0	0	1	0	0	2	cysteine-tryptophan domain-containing zinc finger protein 7	6403	F:GO:0008270	F:zinc ion binding		Coding	2.2958	(AG)n;(GGTTT)n;GA-rich;A-rich	Simple_repeat;Simple_repeat;Low_complexity;Low_complexity
transcript_c_366	cell culture	0																										uncharacterized protein LOC105636570	6366				Coding
transcript_c_367	cell culture	12.0957	0.627801	-1.65624	-0.331823	0.203398	-1.5313	-0.0496134	-1.48526	-1.14501	1	0.262329	1	1	1	1	0.360279	0.551707	0	0	0	0	0	0	0	0	0	serine/threonine-protein kinase TOR	6354	P:GO:0006468; P:GO:0016242; P:GO:0038202; F:GO:0005524; F:GO:0044877; F:GO:0106310; F:GO:0106311; C:GO:0031931; C:GO:0031932	P:protein phosphorylation; P:negative regulation of macroautophagy; P:TORC1 signaling; F:ATP binding; F:protein-containing complex binding; F:protein serine kinase activity; F:protein threonine kinase activity; C:TORC1 complex; C:TORC2 complex	Non-specific serine/threonine protein kinase	Coding
transcript_c_368	cell culture	38.8615	0.499224	-0.333588	0.930424	0.38392	0.171897	-0.389447	0.927243	0.188113	0.875164	0.604631	0.00931953	0.430273	1	0.411584	0.0124173	0.846674	0	0	0	0	0	0	0	0	0	THO complex subunit 2 isoform X3	6341	P:GO:0006397; P:GO:0006406; F:GO:0003729; C:GO:0000445	P:mRNA processing; P:mRNA export from nucleus; F:mRNA binding; C:THO complex part of transcription export complex		Coding	0.678126	A-rich	Low_complexity
transcript_c_369	cell culture	1.02602	0.567198	-0.703078	0	0	0.309842	-0.737737	0	0	1	0.450832	1	1	1	0.46526	1	1	0	0	0	0	0	0	0	0	0	E3 ubiquitin-protein ligase listerin	6365	P:GO:0072344; P:GO:1990116; F:GO:0043023; F:GO:0046872; F:GO:0061630; C:GO:0005829; C:GO:1990112	P:rescue of stalled ribosome; P:ribosome-associated ubiquitin-dependent protein catabolic process; F:ribosomal large subunit binding; F:metal ion binding; F:ubiquitin protein ligase activity; C:cytosol; C:RQC complex	Transferases	Coding	0.267086	(CT)n	Simple_repeat
transcript_c_370	cell culture	17.0776	0	0.567819	0.237256	-0.137306	0.268948	0.544182	0.0943569	-0.13738	1	0.602231	1	1	1	0.666673	1	1	0	0	0	0	0	0	0	0	0	chromatin structure-remodeling complex protein SYD isoform X1	6367	F:GO:0005488	F:binding		Coding
transcript_c_371	cell culture	61.4488	0.115335	0	-0.235358	0.31536	-0.203653	0	-0.599066	0	1	1	1	0.961306	1	1	0.675817	1	0	0	0	0	0	0	0	0	0	E3 ubiquitin-protein ligase listerin isoform X1	6372	P:GO:0072344; P:GO:1990116; F:GO:0043023; F:GO:0046872; F:GO:0061630; C:GO:0005829; C:GO:1990112	P:rescue of stalled ribosome; P:ribosome-associated ubiquitin-dependent protein catabolic process; F:ribosomal large subunit binding; F:metal ion binding; F:ubiquitin protein ligase activity; C:cytosol; C:RQC complex	Transferases	Coding	0.266792	(CT)n	Simple_repeat
transcript_c_372	cell culture	0																										DNA polymerase epsilon catalytic subunit A-like	6351	P:GO:0000278; P:GO:0006272; P:GO:0006287; P:GO:0006297; P:GO:0045004; P:GO:0071897; P:GO:0090305; F:GO:0000166; F:GO:0003677; F:GO:0003887; F:GO:0008270; F:GO:0008310; F:GO:0051539; C:GO:0008622	P:mitotic cell cycle; P:leading strand elongation; P:base-excision repair, gap-filling; P:nucleotide-excision repair, DNA gap filling; P:DNA replication proofreading; P:DNA biosynthetic process; P:nucleic acid phosphodiester bond hydrolysis; F:nucleotide binding; F:DNA binding; F:DNA-directed DNA polymerase activity; F:zinc ion binding; F:single-stranded DNA 3'-5' exodeoxyribonuclease activity; F…	Acting on ester bonds; Acting on ester bonds; DNA-directed DNA polymerase	Coding
transcript_c_373	cell culture	360.502	-0.534963	0.701793	0.47413	0.756235	0.539398	0.213459	0.58719	0.839179	0.96796	0.190846	0.414254	0.128572	1	0.836493	0.272195	0.0801609	0	0	0	0	0	0	0	0	0	E3 ubiquitin-protein ligase UPL3	6356	P:GO:0016567; F:GO:0004842; F:GO:0016874	P:protein ubiquitination; F:ubiquitin-protein transferase activity; F:ligase activity	Transferases; Ligases	Coding	0.928257	(TGAAGA)n	Simple_repeat
transcript_c_374	cell culture	1019.44	-0.0947789	0.549694	0.178266	-0.0562939	0.127292	0.333247	0.21915	-0.106811	1	0.0111062	0.548046	1	1	0.111589	0.416211	0.855053	0	0	0	0	0	0	0	0	0	E3 ubiquitin-protein ligase UPL3	6394	P:GO:0016567; F:GO:0004842; F:GO:0016874	P:protein ubiquitination; F:ubiquitin-protein transferase activity; F:ligase activity	Transferases; Ligases	Coding	1.82984	hAT-N4_ALy;(TGAAGA)n	DNA/hAT-Charlie;Simple_repeat
transcript_c_375	cell culture	759.744	0.199464	-0.129244	0.124996	0.170495	-0.12849	0.326056	-0.155393	0.602359	1	1	1	0.975236	1	0.638658	0.989762	0.282533	0	0	0	0	0	0	0	0	0	DExH-box ATP-dependent RNA helicase DExH12-like	6355	P:GO:0006401; F:GO:0003676; F:GO:0003724; F:GO:0005524; F:GO:0016787; C:GO:0005681	P:RNA catabolic process; F:nucleic acid binding; F:RNA helicase activity; F:ATP binding; F:hydrolase activity; C:spliceosomal complex	RNA helicase	Coding	1.74666	(GAT)n	Simple_repeat
transcript_c_376	cell culture	0																										DNA-directed RNA polymerase subunit beta'	6377	P:GO:0006351; P:GO:0006412; P:GO:0015986; F:GO:0000287; F:GO:0003677; F:GO:0003735; F:GO:0003899; F:GO:0005524; F:GO:0008270; F:GO:0032549; F:GO:0046933; C:GO:0005743; C:GO:0009507; C:GO:0015935; C:GO:0016021; C:GO:0045261; C:GO:0045263	P:transcription, DNA-templated; P:translation; P:ATP synthesis coupled proton transport; F:magnesium ion binding; F:DNA binding; F:structural constituent of ribosome; F:DNA-directed 5'-3' RNA polymerase activity; F:ATP binding; F:zinc ion binding; F:ribonucleoside binding; F:proton-transporting ATP synthase activity, rotational mechanism; C:mitochondrial inner membrane; C:chloroplast; C:small rib…	H(+)-transporting two-sector ATPase; Ligases; DNA-directed RNA polymerase	Coding
transcript_c_377	cell culture	0																										DNA polymerase epsilon catalytic subunit A-like	6345	P:GO:0000278; P:GO:0006272; P:GO:0006287; P:GO:0006297; P:GO:0045004; P:GO:0071897; P:GO:0090305; F:GO:0000166; F:GO:0003677; F:GO:0003887; F:GO:0008270; F:GO:0008310; F:GO:0051539; C:GO:0008622	P:mitotic cell cycle; P:leading strand elongation; P:base-excision repair, gap-filling; P:nucleotide-excision repair, DNA gap filling; P:DNA replication proofreading; P:DNA biosynthetic process; P:nucleic acid phosphodiester bond hydrolysis; F:nucleotide binding; F:DNA binding; F:DNA-directed DNA polymerase activity; F:zinc ion binding; F:single-stranded DNA 3'-5' exodeoxyribonuclease activity; F…	Acting on ester bonds; Acting on ester bonds; DNA-directed DNA polymerase	Coding
transcript_c_378	cell culture	1.04115	0.121387	-0.0272408	0	0.136428	-0.648826	-0.0621912	0	0	1	1	1	1	1	1	1	1	0	0	0	0	0	0	0	0	0	callose synthase 1	6431				Coding
transcript_c_379	cell culture	0																										ferric reduction oxidase 2-like	6364	C:GO:0016020	C:membrane		Coding	0.439975	(GGCTC)n	Simple_repeat
transcript_c_380	cell culture	1605.39	0.195991	0.587708	-0.194723	-0.0785774	0.0360911	0.403509	0.00706355	-0.207661	0.666007	6.03603e-06	0.168347	0.797761	1	0.000691352	1	0.148097	0	0	0	0	0	0	0	0	0	auxin transport protein BIG	6361	P:GO:0009926; F:GO:0008270; F:GO:0016874; C:GO:0005829; C:GO:0009506	P:auxin polar transport; F:zinc ion binding; F:ligase activity; C:cytosol; C:plasmodesma	Ligases	Coding
transcript_c_381	cell culture	966.928	-0.106278	-0.444779	-0.792689	-0.445715	-0.0117969	-0.0041371	0.61092	-1.09141	1	0.917445	0.670379	0.948127	1	1	0.824482	0.483603	0	0	0	0	0	0	0	0	0	hypothetical protein	6349	P:GO:0090502; F:GO:0003676; F:GO:0003824; F:GO:0004523	P:RNA phosphodiester bond hydrolysis, endonucleolytic; F:nucleic acid binding; F:catalytic activity; F:RNA-DNA hybrid ribonuclease activity		Coding	11.6869	L1-10_ALy;L1-5_ALy;TA11	LINE/L1;LINE/L1;LINE/L1
transcript_c_382	cell culture	3597.97	-0.113744	-0.496254	0.113478	0.270351	-0.0922076	-0.516433	0.13279	0.0829923	1	0.0188063	0.796713	0.256166	1	0.00487855	0.733009	0.933561	0	0	0	0	0	0	0	0	0	DDB1- and CUL4-associated factor homolog 1 isoform X1	5953	P:GO:0009793; P:GO:0016567; P:GO:0048366; C:GO:0080008	P:embryo development ending in seed dormancy; P:protein ubiquitination; P:leaf development; C:Cul4-RING E3 ubiquitin ligase complex		Coding	5.27465	GA-rich;hAT-N4_ALy	Low_complexity;DNA/hAT-Charlie
transcript_c_383	cell culture	0.890006	-0.275539	0.213592	0.193579	0.127837	0.244457	-0.0853238	0	0	1	1	1	1	1	1	1	1	0	0	0	0	0	0	0	0	0	glutamate synthase [NADH], amyloplastic-like isoform X3	6477	P:GO:0019676; P:GO:0097054; F:GO:0005506; F:GO:0010181; F:GO:0016040; F:GO:0050660; F:GO:0051538	P:ammonia assimilation cycle; P:L-glutamate biosynthetic process; F:iron ion binding; F:FMN binding; F:glutamate synthase (NADH) activity; F:flavin adenine dinucleotide binding; F:3 iron, 4 sulfur cluster binding	Glutamate synthase (NADH)	Coding
transcript_c_384	cell culture	38.6838	-0.351749	0.300645	-0.0222432	0.316986	0.346923	-0.535694	-0.391286	0.0581439	1	0.935358	1	0.938147	1	0.650257	0.856678	1	0	0	0	0	0	0	0	0	0	uncharacterized protein LOC110613074 isoform X1	6206	P:GO:0006405; P:GO:0006606; F:GO:0017056; C:GO:0044611	P:RNA export from nucleus; P:protein import into nucleus; F:structural constituent of nuclear pore; C:nuclear pore inner ring		Coding
transcript_c_385	cell culture	0																										NADH dehydrogenase subunit 4	6354	P:GO:0015990; P:GO:0042773; F:GO:0008137; F:GO:0048039; C:GO:0016021; C:GO:0031966; C:GO:0070469	P:electron transport coupled proton transport; P:ATP synthesis coupled electron transport; F:NADH dehydrogenase (ubiquinone) activity; F:ubiquinone binding; C:integral component of membrane; C:mitochondrial membrane; C:respirasome	NADH:ubiquinone reductase (H(+)-translocating); NADH dehydrogenase (quinone); NAD(P)H dehydrogenase (quinone)	NonCoding
transcript_c_386	cell culture	1397.04	0.00534816	0.255802	1.28695	-0.249448	-0.076613	0.165541	1.05961	-0.279715	1	0.259102	1e-09	0.23258	1	0.474898	1e-09	0.156894	0	0	0	0	0	0	0	0	0	---NA---	6372				Coding
transcript_c_387	cell culture	0																										hypothetical protein Ahy_A02g009560	6340	P:GO:0090502; F:GO:0003676; F:GO:0004523	P:RNA phosphodiester bond hydrolysis, endonucleolytic; F:nucleic acid binding; F:RNA-DNA hybrid ribonuclease activity		Coding	13.5331	L1-3_ALy;L1-3B_ALy;Copia-77_ALY-I	LINE/L1;LINE/L1;LTR/Copia
transcript_c_388	cell culture	146.962	0.00708456	0.927681	-0.401287	0.126332	-0.802947	0.0058385	0.0939127	0.00567889	1	0.1167	0.628782	1	0.887014	1	1	1	0	0	0	0	0	0	0	0	0	E3 ubiquitin-protein ligase listerin	6323	P:GO:0072344; P:GO:1990116; F:GO:0043023; F:GO:0046872; F:GO:0061630; C:GO:0005829; C:GO:1990112	P:rescue of stalled ribosome; P:ribosome-associated ubiquitin-dependent protein catabolic process; F:ribosomal large subunit binding; F:metal ion binding; F:ubiquitin protein ligase activity; C:cytosol; C:RQC complex	Transferases	Coding	1.94528	GA-rich;(CT)n	Low_complexity;Simple_repeat
transcript_c_389	cell culture	0																										pre-mRNA-processing-splicing factor 8A	6331	P:GO:0000244; P:GO:0006508; F:GO:0008237; F:GO:0017070; F:GO:0030619; F:GO:0030620; F:GO:0030623; F:GO:0070122; F:GO:0097157; C:GO:0005682; C:GO:0071013	P:spliceosomal tri-snRNP complex assembly; P:proteolysis; F:metallopeptidase activity; F:U6 snRNA binding; F:U1 snRNA binding; F:U2 snRNA binding; F:U5 snRNA binding; F:isopeptidase activity; F:pre-mRNA intronic binding; C:U5 snRNP; C:catalytic step 2 spliceosome	Acting on peptide bonds (peptidases)	Coding
transcript_c_390	cell culture	247.026	0.00696439	0.980343	0.65584	0.680225	0.0315597	1.21127	0.399002	0.61525	1	9.38996e-09	4.87118e-06	6.28085e-06	1	1e-09	0.0130079	4.80369e-05	0	0	0	0	0	0	0	0	0	ABC transporter family protein	6362	P:GO:0006869; P:GO:0055085; F:GO:0005319; F:GO:0005524; F:GO:0140359; C:GO:0016021; C:GO:0043231	P:lipid transport; P:transmembrane transport; F:lipid transporter activity; F:ATP binding; F:ABC-type transporter activity; C:integral component of membrane; C:intracellular membrane-bounded organelle	Translocases	Coding	1.58755	GA-rich;(AGA)n;A-rich;(GAGAA)n	Low_complexity;Simple_repeat;Low_complexity;Simple_repeat
transcript_c_391	cell culture	164.456	-1.59768	0.737179	0.259431	-0.700993	1.32999	0.0528658	1.71451	-1.06246	0.93194	0.780659	1	0.856576	1	1	0.271539	0.627791	0	0	0	0	0	0	0	0	0	E3 ubiquitin-protein ligase listerin	6346	P:GO:0072344; P:GO:1990116; F:GO:0043023; F:GO:0046872; F:GO:0061630; C:GO:0005829; C:GO:1990112	P:rescue of stalled ribosome; P:ribosome-associated ubiquitin-dependent protein catabolic process; F:ribosomal large subunit binding; F:metal ion binding; F:ubiquitin protein ligase activity; C:cytosol; C:RQC complex	Transferases	Coding	1.15033	A-rich;(CT)n	Low_complexity;Simple_repeat
transcript_c_392	cell culture	499.834	0.0791029	1.85328	0.607654	0.18174	0.0678113	1.55955	1.07197	-0.86742	1	4.48118e-07	0.130972	0.894486	1	2.53056e-06	0.00250954	0.0219373	0	0	0	0	0	0	0	0	0	hypothetical protein DKX38_007547	6326				Coding
transcript_c_393	cell culture	285.395	1.04247	0.114364	0.401967	1.09823	0.216153	-0.133699	-0.20303	0.901959	0.213453	1	0.601055	0.0294364	1	0.997676	0.943246	0.0919615	0	0	0	0	0	0	0	0	0	E3 ubiquitin-protein ligase UPL3	6407	P:GO:0016567; F:GO:0004842; F:GO:0016874	P:protein ubiquitination; F:ubiquitin-protein transferase activity; F:ligase activity	Transferases; Ligases	Coding	1.82613	hAT-N4_ALy;(TGAAGA)n	DNA/hAT-Charlie;Simple_repeat
transcript_c_394	cell culture	0.0844399	0	0.188423	0.0830092	0.0708781	0	0	0	0	1	1	1	1	1	1	1	1	0	0	0	0	0	0	0	0	0	uncharacterized protein LOC110651242 isoform X2	6242				NonCoding	0.94521	(CTGCAG)n	Simple_repeat
transcript_c_395	cell culture	10.8417	1.57009	-0.701239	-1.0375	-1.22316	-0.172608	-2.30177	-1.96842	-1.6719	0.976693	0.809918	0.637019	0.563722	1	0.092977	0.200288	0.327221	0	0	0	0	0	0	0	0	0	protein ILITYHIA	6373	P:GO:0006417; P:GO:0009682; P:GO:0033674; F:GO:0019887; F:GO:0019901; F:GO:0043022; C:GO:0005829	P:regulation of translation; P:induced systemic resistance; P:positive regulation of kinase activity; F:protein kinase regulator activity; F:protein kinase binding; F:ribosome binding; C:cytosol		Coding
transcript_c_396	cell culture	329.918	-0.289515	-0.285164	0.260773	0.455594	0.341042	0.861066	-0.106134	0.661618	1	0.914782	0.941358	0.736796	1	0.235432	1	0.485352	0	0	0	0	0	0	0	0	0	hypothetical protein Ahy_A02g009560	6332	P:GO:0090502; F:GO:0003676; F:GO:0004523	P:RNA phosphodiester bond hydrolysis, endonucleolytic; F:nucleic acid binding; F:RNA-DNA hybrid ribonuclease activity		Coding	23.8471	GA-rich;L1-3_ALy;L1-3_ALy;L1-3_ALy	Low_complexity;LINE/L1;LINE/L1;LINE/L1
transcript_c_397	cell culture	105.426	-0.576198	0.678278	-0.027279	0.0990407	0.273487	1.03046	-0.292768	0.413361	0.340001	0.0478388	1	0.993319	1	0.00016975	0.487632	0.219361	0	0	0	0	0	0	0	0	0	phosphatidylinositol 4-kinase alpha 1	6333	P:GO:0016310; P:GO:0046854; P:GO:0048015; F:GO:0004430; C:GO:0005737; C:GO:0005886	P:phosphorylation; P:phosphatidylinositol phosphate biosynthetic process; P:phosphatidylinositol-mediated signaling; F:1-phosphatidylinositol 4-kinase activity; C:cytoplasm; C:plasma membrane	1-phosphatidylinositol 4-kinase	Coding	0.52108	GA-rich	Low_complexity
transcript_c_398	cell culture	25.274	-0.420918	0.43468	-0.859823	2.44501	-0.460378	-0.193318	1.56335	2.63311	1	0.963337	0.727703	0.0810134	1	1	0.335625	0.0551502	0	0	0	0	0	0	0	0	0	chromatin modification-related protein EAF1 B isoform X2	6347				Coding	0.551442	(GCA)n	Simple_repeat
transcript_c_399	cell culture	0.353658	0	0	0	0.353078	0.538711	0	0	0.211607	1	1	1	0.922235	1	1	1	1	0	0	0	0	0	0	0	0	0	dnaJ homolog subfamily C GRV2 isoform X2	6391	P:GO:0007032; P:GO:2000641	P:endosome organization; P:regulation of early endosome to late endosome transport		Coding	0.907526	(CCA)n;(CTTTTC)n	Simple_repeat;Simple_repeat
transcript_c_400	cell culture	1.96367	0	0	0	-1.71947	0	0	0	-1.72089	1	1	1	0.0353523	1	1	1	0.036467	0	0	0	0	0	0	0	0	0	glutamate synthase 1 [NADH], chloroplastic isoform X1	6333	P:GO:0019676; P:GO:0097054; F:GO:0005506; F:GO:0010181; F:GO:0016040; F:GO:0050660; F:GO:0051538	P:ammonia assimilation cycle; P:L-glutamate biosynthetic process; F:iron ion binding; F:FMN binding; F:glutamate synthase (NADH) activity; F:flavin adenine dinucleotide binding; F:3 iron, 4 sulfur cluster binding	Glutamate synthase (NADH)	Coding
transcript_c_401	cell culture	0.0901179	0	0	0.436798	0	0	0	0	0	1	1	0.814843	1	1	1	1	1	0	0	0	0	0	0	0	0	0	protein PHOTOPERIOD-INDEPENDENT EARLY FLOWERING 1 isoform X1	6322	F:GO:0005524; F:GO:0070615	F:ATP binding; F:nucleosome-dependent ATPase activity		Coding	0.316356	(TGC)n	Simple_repeat
transcript_c_402	cell culture	3454.61	0.0503643	-0.635809	-0.838551	-0.413024	-0.000423468	-0.422813	-0.531753	-0.481588	1	0.000180588	9.32349e-09	0.0115052	1	0.00679859	0.000555542	0.00246791	0	0	0	0	0	0	0	0	0	callose synthase 1	6210				Coding
transcript_c_403	cell culture	324.126	-0.0624766	-1.40043	-4.12743	-3.26562	0.0442277	-1.17572	-4.19967	-3.18864	1	1e-09	1e-09	1e-09	1	1e-09	1e-09	1e-09	0	0	-1	-1	0	0	-1	-1	4	callose synthase 3	6337	P:GO:0006075; P:GO:0008360; P:GO:0071555; F:GO:0003843; C:GO:0000148; C:GO:0016021	P:(1->3)-beta-D-glucan biosynthetic process; P:regulation of cell shape; P:cell wall organization; F:1,3-beta-D-glucan synthase activity; C:1,3-beta-D-glucan synthase complex; C:integral component of membrane	1,3-beta-glucan synthase	Coding	2.39861	(CTCTTT)n;(TC)n	Simple_repeat;Simple_repeat
transcript_c_404	cell culture	314.838	0.102331	-0.0609958	0.151833	0.239058	0.433397	0.611643	0.358555	0.0618758	1	1	0.926075	0.760661	1	0.0999667	0.487819	1	0	0	0	0	0	0	0	0	0	helicase protein MOM1-like isoform X1	6176				Coding	0.437176	(CT)n	Simple_repeat
transcript_c_405	cell culture	69.4113	-0.0174347	-0.0505178	-1.61032	-0.973178	0.0259353	-1.03792	-1.98827	-0.712659	1	1	1e-09	1.30918e-06	1	0.000357098	1e-09	0.000259191	0	0	0	0	0	0	0	0	0	callose synthase 7-like	6354	P:GO:0006075; P:GO:0008360; P:GO:0071555; F:GO:0003843; C:GO:0000148; C:GO:0016021	P:(1->3)-beta-D-glucan biosynthetic process; P:regulation of cell shape; P:cell wall organization; F:1,3-beta-D-glucan synthase activity; C:1,3-beta-D-glucan synthase complex; C:integral component of membrane	1,3-beta-glucan synthase	Coding	1.10167	GA-rich	Low_complexity
transcript_c_406	cell culture	3881.51	-0.0173319	4.0125	3.00139	0.639518	0.000808167	4.0728	2.81455	0.746205	1	1e-09	1e-09	0.0134772	1	1e-09	1e-09	0.00302593	0	1	1	0	0	1	1	0	4	acetyl-CoA carboxylase 1-like	6396	P:GO:0006633; P:GO:2001295; F:GO:0003989; F:GO:0005524; F:GO:0016740; F:GO:0046872; C:GO:0009507	P:fatty acid biosynthetic process; P:malonyl-CoA biosynthetic process; F:acetyl-CoA carboxylase activity; F:ATP binding; F:transferase activity; F:metal ion binding; C:chloroplast	Transferases; Acetyl-CoA carboxylase	Coding
transcript_c_407	cell culture	1690.2	-0.152273	-1.1725	0.148099	0.242169	-0.0224376	-1.11061	0.0524816	0.0358408	0.576252	1e-09	0.145908	0.009648	1	1e-09	0.833	0.960689	0	0	0	0	0	0	0	0	0	hypothetical protein CUMW_005470, partial	6391	P:GO:0006412; F:GO:0003735; F:GO:0016614; F:GO:0046872; F:GO:0050660; F:GO:0051536; C:GO:0005840; C:GO:0009507; C:GO:0009579; C:GO:0016020	P:translation; F:structural constituent of ribosome; F:oxidoreductase activity, acting on CH-OH group of donors; F:metal ion binding; F:flavin adenine dinucleotide binding; F:iron-sulfur cluster binding; C:ribosome; C:chloroplast; C:thylakoid; C:membrane	Acting on the CH-OH group of donors	NonCoding	2.03411	(TC)n;(AT)n	Simple_repeat;Simple_repeat
transcript_c_408	cell culture	404.991	0.062593	-0.00577235	0.349159	0.202137	-0.0614722	-0.253235	0.172541	0.217917	1	1	0.00242043	0.160904	1	0.0410407	0.24367	0.110567	0	0	0	0	0	0	0	0	0	protein MAIN-LIKE 2	6321	P:GO:0048507	P:meristem development		Coding
transcript_c_409	cell culture	3274.99	-0.0471685	1.12606	1.02469	1.00187	0.0364445	1.08974	0.917371	0.743521	1	1e-09	1e-09	1e-09	1	1e-09	1e-09	1e-09	0	0	0	0	0	0	0	0	0	DNA/RNA polymerases superfamily protein	6319	P:GO:0006278; P:GO:0015074; F:GO:0003676; F:GO:0003964; F:GO:0008270	P:RNA-dependent DNA biosynthetic process; P:DNA integration; F:nucleic acid binding; F:RNA-directed DNA polymerase activity; F:zinc ion binding		Coding	47.9823	(ATT)n;(TTATGTA)n;(ATGATT)n;ATGP1-I;ATGP8I;(TAAGCA)n	Simple_repeat;Simple_repeat;Simple_repeat;LTR/Gypsy;LTR/Gypsy;Simple_repeat
transcript_c_410	cell culture	684.42	-0.0623398	-0.538436	-0.325387	-0.548539	-0.0181162	-0.476668	-0.221229	-0.372263	1	0.000482927	0.00368224	1.62762e-07	1	0.000308684	0.0783585	0.000633846	0	0	0	0	0	0	0	0	0	myosin heavy chain, cardiac muscle isoform	6320	F:GO:0051015; C:GO:0005886	F:actin filament binding; C:plasma membrane		Coding
transcript_c_411	cell culture	2043.24	0.0715366	-0.120506	0.11596	0.201248	-0.00152271	-0.0481226	0.105838	0.385421	1	0.638819	0.621271	0.260826	1	0.957598	0.696555	0.00767444	0	0	0	0	0	0	0	0	0	nuclear-pore anchor	6310	P:GO:0006406; F:GO:0017056; C:GO:0005643	P:mRNA export from nucleus; F:structural constituent of nuclear pore; C:nuclear pore		Coding	0.950872	(ATT)n;(GCAGCT)n	Simple_repeat;Simple_repeat
transcript_c_412	cell culture	851.146	-0.000384957	0.216709	0.253984	0.392145	-0.0499147	0.00970658	0.0468048	0.486269	1	0.409636	0.232173	0.0417698	1	1	1	0.00793552	0	0	0	0	0	0	0	0	0	E3 ubiquitin-protein ligase UPL3	6333	P:GO:0016567; F:GO:0004842	P:protein ubiquitination; F:ubiquitin-protein transferase activity	Transferases	Coding	0.726354	(ATG)n	Simple_repeat
transcript_c_413	cell culture	207.09	-0.417281	0.640645	0.0806416	-0.728549	-0.195108	0.309736	0.558422	0.040132	1	0.822721	1	0.845007	1	1	0.932388	1	0	0	0	0	0	0	0	0	0	MAG2-interacting protein 2 isoform X1	6332	P:GO:0006890; P:GO:0015031; P:GO:0046907; F:GO:0000149; C:GO:0005789; C:GO:0070939	P:retrograde vesicle-mediated transport, Golgi to endoplasmic reticulum; P:protein transport; P:intracellular transport; F:SNARE binding; C:endoplasmic reticulum membrane; C:Dsl1/NZR complex		Coding
transcript_c_414	cell culture	942.322	0.0761649	-0.0506069	-0.147656	0.074632	0.192882	-0.632153	-0.133127	0.248942	1	1	0.759719	1	1	0.00597593	0.82725	0.452994	0	0	0	0	0	0	0	0	0	callose synthase 1	6308				Coding
transcript_c_415	cell culture	2.36337	-0.215452	-1.36333	0.872953	-0.680864	-0.570672	-0.692128	1.96568	-0.0650016	1	0.388253	0.73594	0.881324	1	0.804825	0.199707	1	0	0	0	0	0	0	0	0	0	probable disease resistance protein At4g27220 isoform X2	6343	F:GO:0043531	F:ADP binding		Coding	0.283777	(GAA)n	Simple_repeat
transcript_c_416	cell culture	40.1322	-0.18158	-1.2859	-1.28683	-0.419521	-0.674749	-0.737936	-1.6754	-0.588228	1	0.216213	0.181253	0.894859	1	0.526345	0.0659965	0.732022	0	0	0	0	0	0	0	0	0	uncharacterized protein At3g06530 isoform X1	6329	P:GO:0000462; P:GO:0045943; F:GO:0030515; C:GO:0030686; C:GO:0032040; C:GO:0034455	P:maturation of SSU-rRNA from tricistronic rRNA transcript (SSU-rRNA, 5.8S rRNA, LSU-rRNA); P:positive regulation of transcription by RNA polymerase I; F:snoRNA binding; C:90S preribosome; C:small-subunit processome; C:t-UTP complex		Coding
transcript_c_417	cell culture	218.94	0.28804	0.577287	-0.547425	-0.245113	-0.0674224	-0.0537729	-0.513594	-0.53141	1	0.718337	0.741206	1	1	1	0.791463	0.777882	0	0	0	0	0	0	0	0	0	unnamed protein product	6309	P:GO:0090502; F:GO:0003676; F:GO:0004523	P:RNA phosphodiester bond hydrolysis, endonucleolytic; F:nucleic acid binding; F:RNA-DNA hybrid ribonuclease activity		Coding	21.8101	L1-3B_ALy;L1-3B_ALy	LINE/L1;LINE/L1
transcript_c_418	cell culture	0																										pre-mRNA-processing-splicing factor 8A	6305	P:GO:0000244; P:GO:0006508; F:GO:0008237; F:GO:0017070; F:GO:0030619; F:GO:0030620; F:GO:0030623; F:GO:0070122; F:GO:0097157; C:GO:0005682; C:GO:0071013	P:spliceosomal tri-snRNP complex assembly; P:proteolysis; F:metallopeptidase activity; F:U6 snRNA binding; F:U1 snRNA binding; F:U2 snRNA binding; F:U5 snRNA binding; F:isopeptidase activity; F:pre-mRNA intronic binding; C:U5 snRNP; C:catalytic step 2 spliceosome	Acting on peptide bonds (peptidases)	Coding
transcript_c_419	cell culture	64.4325	0.133914	1.06376	-0.35974	0.985958	-0.259162	0.714337	-0.151476	0.529142	1	0.105485	0.769748	0.13221	1	0.273944	1	0.562446	0	0	0	0	0	0	0	0	0	envelope membrane carbon uptake protein	6329	P:GO:0006633; P:GO:0006811; F:GO:0003989; F:GO:0005524; C:GO:0009317; C:GO:0009507; C:GO:0009528; C:GO:0016021	P:fatty acid biosynthetic process; P:ion transport; F:acetyl-CoA carboxylase activity; F:ATP binding; C:acetyl-CoA carboxylase complex; C:chloroplast; C:plastid inner membrane; C:integral component of membrane	Acetyl-CoA carboxylase	Coding	5.16669	(GCGGTA)n;(AGATAA)n;(TTTAATT)n;(ATTTTA)n	Simple_repeat;Simple_repeat;Simple_repeat;Simple_repeat
transcript_c_420	cell culture	1708.5	0.0782888	1.13963	0.297106	-0.0011642	0.0336808	1.10094	0.296926	-0.0925491	1	1e-09	0.0329086	1	1	1e-09	0.0365186	0.747455	0	0	0	0	0	0	0	0	0	ATP synthase CF1 alpha subunit	6242	P:GO:0015986; F:GO:0005524; F:GO:0046933; F:GO:0046961; C:GO:0005743; C:GO:0009535; C:GO:0045261	P:ATP synthesis coupled proton transport; F:ATP binding; F:proton-transporting ATP synthase activity, rotational mechanism; F:proton-transporting ATPase activity, rotational mechanism; C:mitochondrial inner membrane; C:chloroplast thylakoid membrane; C:proton-transporting ATP synthase complex, catalytic core F(1)	H(+)-exporting diphosphatase; H(+)-transporting two-sector ATPase; Ligases	NonCoding	2.75553	A-rich;(T)n	Low_complexity;Simple_repeat
transcript_c_421	cell culture	0.577294	-0.398854	-0.0120253	0	0	-0.0893808	0.503714	0	0	1	1	1	1	1	0.698811	1	1	0	0	0	0	0	0	0	0	0	E3 ubiquitin-protein ligase UPL3	6352	P:GO:0016567; P:GO:0042023; F:GO:0004842; C:GO:0005886	P:protein ubiquitination; P:DNA endoreduplication; F:ubiquitin-protein transferase activity; C:plasma membrane	Transferases	Coding	0.724181	(ATG)n	Simple_repeat
transcript_c_422	cell culture	1.26497	-0.209797	0.506507	0.203813	0.465931	0.00732342	-0.267289	0	-0.289128	1	0.75951	1	0.891425	1	0.9871	1	1	0	0	0	0	0	0	0	0	0	uncharacterized protein LOC115961572	6299	P:GO:0090502; F:GO:0003676; F:GO:0003824; F:GO:0004523	P:RNA phosphodiester bond hydrolysis, endonucleolytic; F:nucleic acid binding; F:catalytic activity; F:RNA-DNA hybrid ribonuclease activity		Coding	14.9865	ATLINE1_10A;ATLINE1_8;META1_I	LINE/L1;LINE/L1;LTR/Copia
transcript_c_423	cell culture	0.294169	-0.793441	0	0	0	-0.805354	0	0	0	1	1	1	1	1	1	1	1	0	0	0	0	0	0	0	0	0	hypothetical protein H0E87_024315	6291	P:GO:0006623; P:GO:0045053; C:GO:0005737; C:GO:0019898; C:GO:0043231	P:protein targeting to vacuole; P:protein retention in Golgi apparatus; C:cytoplasm; C:extrinsic component of membrane; C:intracellular membrane-bounded organelle		Coding
transcript_c_424	cell culture	362.25	0.368499	-0.0143963	0.602104	0.373117	0.28474	0.274097	0.755689	0.417427	0.0153462	1	3.22596e-09	0.0008354	0.219697	0.0133481	1e-09	0.000104376	0	0	0	0	0	0	0	0	0	calpain-type cysteine protease DEK1-like	6313	P:GO:0006508; F:GO:0004198; C:GO:0005737; C:GO:0016021	P:proteolysis; F:calcium-dependent cysteine-type endopeptidase activity; C:cytoplasm; C:integral component of membrane	Acting on peptide bonds (peptidases)	Coding
transcript_c_425	cell culture	1108.3	0.0638178	-0.518235	-1.19286	-1.91502	0.0986297	-0.388832	-0.903368	-1.79082	1	1.33824e-07	1e-09	1e-09	1	4.0475e-06	1e-09	1e-09	0	0	0	0	0	0	0	0	0	hypothetical protein GH714_020275	6316	F:GO:0043531	F:ADP binding		Coding
transcript_c_426	cell culture	674.082	0.309457	0.630838	1.70967	1.80953	0.143196	0.732024	1.73594	1.49514	0.0416365	7.9754e-07	1e-09	1e-09	1	1e-09	1e-09	1e-09	0	0	0	0	0	0	0	0	0	hypothetical protein GH714_004620	6307	F:GO:0043531	F:ADP binding		Coding	1.10988	(TC)n;(AGA)n;(GAT)n	Simple_repeat;Simple_repeat;Simple_repeat
transcript_c_427	cell culture	1762.69	-0.112942	0.154097	1.00786	0.567627	-0.30356	0.128696	0.947819	0.410765	1	0.810495	2.52766e-05	0.0371934	1	0.831078	9.3407e-05	0.176342	0	0	0	0	0	0	0	0	0	putative 1-phosphatidylinositol-3-phosphate 5-kinase FAB1C	6302	P:GO:0016310; P:GO:0046854; F:GO:0000285; F:GO:0005524; C:GO:0010008	P:phosphorylation; P:phosphatidylinositol phosphate biosynthetic process; F:1-phosphatidylinositol-3-phosphate 5-kinase activity; F:ATP binding; C:endosome membrane	1-phosphatidylinositol-3-phosphate 5-kinase	Coding	2.74516	(GA)n;GA-rich;(AATA)n	Simple_repeat;Low_complexity;Simple_repeat
transcript_c_428	cell culture	17.1444	1.08028	-3.25413	0.703563	-0.473699	-0.567069	-1.80256	0.0648452	1.17079	1	0.00819947	0.807593	0.972323	1	0.176705	1	0.53437	0	0	0	0	0	0	0	0	0	hypothetical protein JCGZ_07713	6343	P:GO:0006336; F:GO:0031491	P:DNA replication-independent nucleosome assembly; F:nucleosome binding		Coding	0.882863	(GA)n;(GAA)n	Simple_repeat;Simple_repeat
transcript_c_429	cell culture	1068.33	-0.118321	0.426814	1.60745	0.951412	-0.298392	0.505756	1.42035	0.741303	1	0.0461145	1e-09	2.26566e-08	0.869337	0.00502529	1e-09	2.41776e-05	0	0	0	0	0	0	0	0	0	putative 1-phosphatidylinositol-3-phosphate 5-kinase FAB1C	6234	P:GO:0016310; P:GO:0046854; F:GO:0000285; F:GO:0005524; C:GO:0010008	P:phosphorylation; P:phosphatidylinositol phosphate biosynthetic process; F:1-phosphatidylinositol-3-phosphate 5-kinase activity; F:ATP binding; C:endosome membrane	1-phosphatidylinositol-3-phosphate 5-kinase	Coding	2.7751	(GA)n;GA-rich;(TATA)n	Simple_repeat;Low_complexity;Simple_repeat
transcript_c_430	cell culture	1096.51	0.193105	1.32975	0.645079	0.110017	0.122195	1.12895	0.643944	0.399911	1	7.83829e-09	0.00367809	0.907592	1	4.85048e-08	0.00414379	0.12337	0	0	0	0	0	0	0	0	0	uncharacterized protein LOC115961572	6290	P:GO:0090502; F:GO:0003676; F:GO:0003824; F:GO:0004523	P:RNA phosphodiester bond hydrolysis, endonucleolytic; F:nucleic acid binding; F:catalytic activity; F:RNA-DNA hybrid ribonuclease activity		Coding	12.1304	GA-rich;ATLINE1_10;L1-12_ALy;L1-10_ALy;L1-12_ALy;TA11	Low_complexity;LINE/L1;LINE/L1;LINE/L1;LINE/L1;LINE/L1
transcript_c_431	cell culture	986.669	-0.391124	-0.0425455	-0.101451	0.289805	-0.535199	-1.06444	0.122574	0.500144	1	1	1	0.991691	1	0.256715	1	0.803742	0	0	0	0	0	0	0	0	0	nuclear-pore anchor	6237	P:GO:0006406; F:GO:0017056; C:GO:0005643	P:mRNA export from nucleus; F:structural constituent of nuclear pore; C:nuclear pore		Coding	0.481	(GCAGCT)n	Simple_repeat
transcript_c_432	cell culture	412.203	-0.042848	-0.613722	-0.849482	-0.704577	-0.0356126	-0.733381	-0.825156	-0.633554	1	0.000101983	1e-09	3.31075e-08	1	7.33214e-08	1e-09	6.6255e-07	0	0	0	0	0	0	0	0	0	nuclear pore complex protein GP210 isoform X1	6308	C:GO:0016020	C:membrane		Coding
transcript_c_433	cell culture	507.479	0.0366376	1.22288	0.633942	0.982632	-0.136772	1.58449	0.656728	1.02257	1	5.33851e-08	0.00230633	7.70546e-07	1	1e-09	0.00174431	2.52738e-07	0	0	0	0	0	0	0	0	0	1-phosphatidylinositol-3-phosphate 5-kinase FAB1B isoform X1	6240	P:GO:0046854; F:GO:0000166; F:GO:0000285; F:GO:0043167; C:GO:0010008	P:phosphatidylinositol phosphate biosynthetic process; F:nucleotide binding; F:1-phosphatidylinositol-3-phosphate 5-kinase activity; F:ion binding; C:endosome membrane	1-phosphatidylinositol-3-phosphate 5-kinase	Coding	0.849359	(TATGCA)n;(GAC)n	Simple_repeat;Simple_repeat
transcript_c_434	cell culture	162.048	0.14354	-0.770453	-0.643998	-0.699416	0.349253	-0.770916	-0.682507	-0.726692	1	0.000877689	0.000636187	0.000194193	0.746072	0.000104017	0.000448257	8.02828e-05	0	0	0	0	0	0	0	0	0	nuclear pore complex protein GP210 isoform X1	6310	C:GO:0016020	C:membrane		Coding
transcript_c_435	cell culture	0.564234	0	0	0	0	0	0	0	1.57449	1	1	1	1	1	1	1	0.0588912	0	0	0	0	0	0	0	0	0	transformation/transcription domain-associated protein	6305	P:GO:0006281; P:GO:0006355; P:GO:0006468; F:GO:0003712; F:GO:0005524; F:GO:0106310; F:GO:0106311; C:GO:0000124; C:GO:0035267	P:DNA repair; P:regulation of transcription, DNA-templated; P:protein phosphorylation; F:transcription coregulator activity; F:ATP binding; F:protein serine kinase activity; F:protein threonine kinase activity; C:SAGA complex; C:NuA4 histone acetyltransferase complex	Non-specific serine/threonine protein kinase	Coding
transcript_c_436	cell culture	0.653157	0	1.02711	0	0	0	0	0	0	1	0.190445	1	1	1	1	1	1	0	0	0	0	0	0	0	0	0	E3 ubiquitin-protein ligase listerin isoform X1	6293	P:GO:0072344; P:GO:1990116; F:GO:0043023; F:GO:0046872; F:GO:0061630; C:GO:0005829; C:GO:1990112	P:rescue of stalled ribosome; P:ribosome-associated ubiquitin-dependent protein catabolic process; F:ribosomal large subunit binding; F:metal ion binding; F:ubiquitin protein ligase activity; C:cytosol; C:RQC complex	Transferases	Coding	0.270141	(CT)n	Simple_repeat
transcript_c_437	cell culture	38.3021	0	0	-0.146914	0	0	0	-0.138465	0.315869	1	1	1	1	1	1	1	0.952287	0	0	0	0	0	0	0	0	0	uncharacterized protein LOC18104040 isoform X2	6210	F:GO:0043531	F:ADP binding		Coding
transcript_c_438	cell culture	323.047	0.119164	1.20683	0.467733	0.75579	-0.123354	1.21484	0.226321	0.87124	1	2.51066e-05	0.115247	0.00595591	1	1.63796e-06	0.627418	0.00114648	0	0	0	0	0	0	0	0	0	E3 ubiquitin-protein ligase	6323	P:GO:0016567; P:GO:0071596; F:GO:0008270; F:GO:0016740; F:GO:0046872; F:GO:0061630	P:protein ubiquitination; P:ubiquitin-dependent protein catabolic process via the N-end rule pathway; F:zinc ion binding; F:transferase activity; F:metal ion binding; F:ubiquitin protein ligase activity		Coding
transcript_c_439	cell culture	284.244	0.506765	0.377408	0.655814	-0.284682	0.670127	0.29908	1.54888	-0.859414	1	0.983866	0.823498	1	1	1	0.286402	0.70692	0	0	0	0	0	0	0	0	0	probable disease resistance protein At4g27220	6278	F:GO:0043531	F:ADP binding		Coding	0.286716	(GAA)n	Simple_repeat
transcript_c_440	cell culture	629.269	0.0828713	0.963752	-0.0535065	-0.293918	0.493435	0.70851	0.47853	-0.669203	1	0.099519	1	0.832779	1	0.203661	0.530654	0.296868	0	0	0	0	0	0	0	0	0	E3 ubiquitin-protein ligase listerin	6282	P:GO:0072344; P:GO:1990116; F:GO:0043023; F:GO:0046872; F:GO:0061630; C:GO:0005829; C:GO:1990112	P:rescue of stalled ribosome; P:ribosome-associated ubiquitin-dependent protein catabolic process; F:ribosomal large subunit binding; F:metal ion binding; F:ubiquitin protein ligase activity; C:cytosol; C:RQC complex	Transferases	Coding	1.95798	GA-rich;(CT)n	Low_complexity;Simple_repeat
transcript_c_441	cell culture	538.685	-0.0119691	-0.348164	0.338107	0.150786	-0.0835711	-0.428958	0.381739	0.268564	1	0.0195272	0.00598823	0.394886	1	0.000619458	0.00190887	0.0480264	0	0	0	0	0	0	0	0	0	Putative ribonuclease H protein At1g65750 family	6283	P:GO:0090502; F:GO:0003676; F:GO:0004523; F:GO:0008270	P:RNA phosphodiester bond hydrolysis, endonucleolytic; F:nucleic acid binding; F:RNA-DNA hybrid ribonuclease activity; F:zinc ion binding		Coding	14.1334	(CCT)n;ATLINE1_1;L1-3_ALy;ATLINE1_2	Simple_repeat;LINE/L1;LINE/L1;LINE/L1
transcript_c_442	cell culture	666.548	0.437135	0.0248482	-0.20156	-0.210551	0.111016	0.0886214	0.386813	-1.294	1	1	1	1	1	1	0.988982	0.389225	0	0	0	0	0	0	0	0	0	E3 ubiquitin-protein ligase UPL1-like	6327	P:GO:0000209; P:GO:0043161; P:GO:0045732; F:GO:0061630; C:GO:0005737	P:protein polyubiquitination; P:proteasome-mediated ubiquitin-dependent protein catabolic process; P:positive regulation of protein catabolic process; F:ubiquitin protein ligase activity; C:cytoplasm	Transferases	Coding	0.900901	(TAG)n	Simple_repeat
transcript_c_443	cell culture	23.7954	-0.206611	-0.224988	-0.949312	-0.460487	0.397383	-0.536399	0.722975	-0.0832863	1	0.963867	0.131836	0.620458	1	0.530141	0.28105	1	0	0	0	0	0	0	0	0	0	hypothetical protein JCGZ_07713	6304	P:GO:0006336; F:GO:0031491	P:DNA replication-independent nucleosome assembly; F:nucleosome binding		Coding	0.856599	(GA)n;(GAA)n	Simple_repeat;Simple_repeat
transcript_c_444	cell culture	2.23925	-1.36508	0	0	0	-1.36546	0	0	0.382469	0.487261	1	1	1	0.705883	1	1	0.891316	0	0	0	0	0	0	0	0	0	CF1 subunit beta	6307	P:GO:0006633; P:GO:0015986; P:GO:0019253; F:GO:0000287; F:GO:0003989; F:GO:0004497; F:GO:0005524; F:GO:0016984; F:GO:0046933; F:GO:0046961; C:GO:0009317; C:GO:0009507; C:GO:0045261	P:fatty acid biosynthetic process; P:ATP synthesis coupled proton transport; P:reductive pentose-phosphate cycle; F:magnesium ion binding; F:acetyl-CoA carboxylase activity; F:monooxygenase activity; F:ATP binding; F:ribulose-bisphosphate carboxylase activity; F:proton-transporting ATP synthase activity, rotational mechanism; F:proton-transporting ATPase activity, rotational mechanism; C:acetyl-C…	H(+)-exporting diphosphatase; Ribulose-bisphosphate carboxylase; H(+)-transporting two-sector ATPase; Oxidoreductases; Acetyl-CoA carboxylase	Coding	1.37942	A-rich;(AAAT)n;(TATCTAA)n	Low_complexity;Simple_repeat;Simple_repeat
transcript_c_445	cell culture	446.004	0.304341	1.6698	0.664701	0.284725	-0.0162972	1.41862	0.826461	0.0190875	0.864391	1e-09	0.00283947	0.34308	1	1e-09	0.000154723	1	0	0	0	0	0	0	0	0	0	protein SPIRRIG isoform X1	6298				Coding
transcript_c_446	cell culture	42.9307	-0.347845	0.677449	1.67012	1.1783	-1.09336	0.493047	0.334474	1.46973	1	0.583068	0.030039	0.190764	1	0.711488	0.932596	0.0753211	0	0	0	0	0	0	0	0	0	DNA/RNA polymerases superfamily protein	6257	P:GO:0015074; F:GO:0003676; F:GO:0008270	P:DNA integration; F:nucleic acid binding; F:zinc ion binding		Coding	46.5878	A-rich;ATGP1-I;ATGP8I;(TAAGCA)n	Low_complexity;LTR/Gypsy;LTR/Gypsy;Simple_repeat
transcript_c_447	cell culture	273.404	-0.300606	-2.23412	-0.512765	-0.167689	-0.151741	-2.43743	-0.103134	-0.30842	0.0635735	1e-09	5.10368e-05	0.305883	1	1e-09	0.682075	0.0165474	0	-1	0	0	0	-1	0	0	2	two pore potassium channel c-like	6260	P:GO:0071805; F:GO:0005267; C:GO:0016021	P:potassium ion transmembrane transport; F:potassium channel activity; C:integral component of membrane	Translocases	Coding	16.3738	C;C;(TGTTT)n	ATCopia4I;Copia-90_ALY-I;Simple_repeat
transcript_c_448	cell culture	2428.99	0.0868171	0.357444	0.217861	0.137433	0.0845918	0.183938	0.268639	-0.0651787	1	0.000199275	0.0144498	0.19467	1	0.0480842	0.00204689	0.704921	0	0	0	0	0	0	0	0	0	vacuolar protein sorting-associated protein, putative	6288	P:GO:0006623; P:GO:0045053; F:GO:0003677; C:GO:0016021; C:GO:0019898	P:protein targeting to vacuole; P:protein retention in Golgi apparatus; F:DNA binding; C:integral component of membrane; C:extrinsic component of membrane		Coding
transcript_c_449	cell culture	11.474	-0.14408	1.30931	-0.624973	0.366606	-0.711501	1.13257	-0.361201	-1.56499	1	0.408874	0.858587	1	1	0.47839	1	0.318331	0	0	0	0	0	0	0	0	0	proteasome activator subunit 4	6131	P:GO:0006281; P:GO:0010499; P:GO:0010952; F:GO:0016504; F:GO:0070577; F:GO:0070628; C:GO:0000502; C:GO:0005829	P:DNA repair; P:proteasomal ubiquitin-independent protein catabolic process; P:positive regulation of peptidase activity; F:peptidase activator activity; F:lysine-acetylated histone binding; F:proteasome binding; C:proteasome complex; C:cytosol		Coding	0.750285	C	ATRAN
transcript_c_450	cell culture	399.661	-0.0333749	0.423453	0.436565	0.654438	-0.103966	0.57364	0.334048	0.707883	1	0.0840663	0.03639	0.00106471	1	0.00396537	0.151059	0.00033376	0	0	0	0	0	0	0	0	0	hypothetical protein GH714_004620	6285	F:GO:0043531	F:ADP binding		Coding	0.302307	(AGA)n	Simple_repeat
transcript_c_451	cell culture	146.773	0.718561	1.05842	1.15678	0.886634	0.195402	1.29702	1.30437	0.835629	0.49519	0.0181658	0.00363154	0.037719	1	0.00068232	0.000946296	0.0542536	0	0	0	0	0	0	0	0	0	hypothetical protein GH714_012370	6325	F:GO:0043531	F:ADP binding		Coding	0.284585	(ATG)n	Simple_repeat
transcript_c_452	cell culture	1815.08	0.456658	0.209173	-0.323405	-0.15176	0.679219	0.148716	-0.173944	-0.0961401	0.949243	0.829395	0.571847	0.956518	0.618838	0.906958	0.905862	1	0	0	0	0	0	0	0	0	0	DDB1- and CUL4-associated factor homolog 1 isoform X1	6298	P:GO:0009793; P:GO:0016567; P:GO:0048366; C:GO:0080008	P:embryo development ending in seed dormancy; P:protein ubiquitination; P:leaf development; C:Cul4-RING E3 ubiquitin ligase complex		Coding	5.16037	GA-rich;hAT-N4_ALy	Low_complexity;DNA/hAT-Charlie
transcript_c_453	cell culture	600.761	-0.070779	0.280372	0.44062	0.447015	-0.327281	0.157721	0.505539	0.297002	1	0.0702636	0.000172151	0.000187993	0.105989	0.320121	1.66315e-05	0.0215725	0	0	0	0	0	0	0	0	0	probable disease resistance protein At4g27220	6281	F:GO:0043531	F:ADP binding		Coding	0.286579	(GAA)n	Simple_repeat
transcript_c_454	cell culture	0.0313037	0	0	0	0.0708781	0	0	0	0	1	1	1	1	1	1	1	1	0	0	0	0	0	0	0	0	0	probable disease resistance protein At4g27220	6282	F:GO:0043531	F:ADP binding		NonCoding
transcript_c_455	cell culture	0.328485	0.449781	0	0	0	0	0	0.477426	0	1	1	1	1	1	1	0.788402	1	0	0	0	0	0	0	0	0	0	pre-mRNA-processing-splicing factor 8A-like isoform X2	6283	P:GO:0000398; F:GO:0017070; F:GO:0030623; C:GO:0005681	P:mRNA splicing, via spliceosome; F:U6 snRNA binding; F:U5 snRNA binding; C:spliceosomal complex		Coding
transcript_c_456	cell culture	423.167	-0.133931	0.0970544	0.756605	0.541631	-0.0720531	0.239773	0.732071	0.32123	1	0.877962	1.32419e-05	0.00323604	1	0.276142	3.54755e-05	0.128375	0	0	0	0	0	0	0	0	0	probable disease resistance protein At4g27220	6290	F:GO:0043531	F:ADP binding		Coding	0.286169	(GAA)n	Simple_repeat
transcript_c_457	cell culture	135.414	-0.0763246	0.35637	-0.669887	1.04732	-0.321037	0.0590209	-0.127669	1.34327	1	0.762473	0.318679	0.0746288	1	1	1	0.0147671	0	0	0	0	0	0	0	0	0	reverse transcriptase	6278	P:GO:0006278; P:GO:0090502; F:GO:0003676; F:GO:0003824; F:GO:0003964; F:GO:0004523; F:GO:0008270	P:RNA-dependent DNA biosynthetic process; P:RNA phosphodiester bond hydrolysis, endonucleolytic; F:nucleic acid binding; F:catalytic activity; F:RNA-directed DNA polymerase activity; F:RNA-DNA hybrid ribonuclease activity; F:zinc ion binding		Coding	17.8082	(CCTA)n;(AATGAGG)n;ATLINE1_7;L1-15_ALy	Simple_repeat;Simple_repeat;LINE/L1;LINE/L1
transcript_c_458	cell culture	55.3925	-0.350869	1.02772	0.552227	0.734952	-0.132426	1.00275	0.903822	0.164811	1	0.0442026	0.336935	0.179345	1	0.0257203	0.0628112	0.983706	0	0	0	0	0	0	0	0	0	reverse transcriptase	6221	F:GO:0005488	F:binding		Coding	13.1812	(TCATCGCT)n;ATLINE1_9;ATLINE1_7;L1-12_ALy	Simple_repeat;LINE/L1;LINE/L1;LINE/L1
transcript_c_459	cell culture	0																										embryo defective 14 family protein	6262	P:GO:0000244; P:GO:0006508; F:GO:0008237; F:GO:0017070; F:GO:0030619; F:GO:0030620; F:GO:0030623; F:GO:0070122; F:GO:0097157; C:GO:0005682; C:GO:0071013	P:spliceosomal tri-snRNP complex assembly; P:proteolysis; F:metallopeptidase activity; F:U6 snRNA binding; F:U1 snRNA binding; F:U2 snRNA binding; F:U5 snRNA binding; F:isopeptidase activity; F:pre-mRNA intronic binding; C:U5 snRNP; C:catalytic step 2 spliceosome	Acting on peptide bonds (peptidases)	Coding
transcript_c_460	cell culture	88.4339	0.324893	-0.327116	-0.302664	0.0787129	0.0529065	0.10996	-1.03197	-0.00135956	1	0.977475	1	1	1	1	0.537867	1	0	0	0	0	0	0	0	0	0	rRNA biogenesis protein RRP5	6270	P:GO:0006364; P:GO:0006397; F:GO:0003723; C:GO:0005730; C:GO:0032040	P:rRNA processing; P:mRNA processing; F:RNA binding; C:nucleolus; C:small-subunit processome		Coding
transcript_c_461	cell culture	0																										DNA-directed DNA polymerase	6288	P:GO:0071897; F:GO:0003676; F:GO:0003887	P:DNA biosynthetic process; F:nucleic acid binding; F:DNA-directed DNA polymerase activity	DNA-directed DNA polymerase	Coding	18.8772	C;C;C;(ACTAA)n	Athila0_I;Athila0_I;Gypsy-34_ALy-I;Simple_repeat
transcript_c_462	cell culture	0																										glutamate synthase 1 [NADH], chloroplastic isoform X1	6230	P:GO:0019676; P:GO:0097054; F:GO:0005506; F:GO:0010181; F:GO:0016040; F:GO:0050660; F:GO:0051538	P:ammonia assimilation cycle; P:L-glutamate biosynthetic process; F:iron ion binding; F:FMN binding; F:glutamate synthase (NADH) activity; F:flavin adenine dinucleotide binding; F:3 iron, 4 sulfur cluster binding	Glutamate synthase (NADH)	Coding
transcript_c_463	cell culture	1020.06	0.0168123	0.264146	0.600358	0.671652	-0.0712421	0.0446252	0.50723	0.586088	1	0.0191107	1e-09	1e-09	1	0.880315	3.81476e-09	1e-09	0	0	0	0	0	0	0	0	0	transcriptional activator DEMETER-like isoform X5	6248				Coding
transcript_c_464	cell culture	464.298	0.214584	0.246025	-0.0189767	-0.147456	0.201874	0.34818	0.352655	-0.72487	1	0.589332	1	0.863883	1	0.269046	0.302557	0.00867518	0	0	0	0	0	0	0	0	0	protein virilizer homolog isoform X2	6263	P:GO:0006396	P:RNA processing		Coding
transcript_c_465	cell culture	1.32327	-0.700757	0	0	0	-0.70127	0	1.03027	0	1	1	1	1	1	1	0.281502	1	0	0	0	0	0	0	0	0	0	ubiquitin-protein ligase, putative	6296	P:GO:0009926; F:GO:0008270; F:GO:0016874; C:GO:0005829; C:GO:0009506	P:auxin polar transport; F:zinc ion binding; F:ligase activity; C:cytosol; C:plasmodesma	Ligases	Coding
transcript_c_466	cell culture	248.111	-0.320961	-0.222464	0.0481944	-0.0825144	-0.24305	-0.342203	0.0928507	-0.354004	1	1	1	1	1	0.964698	1	0.99733	0	0	0	0	0	0	0	0	0	DDB1- and CUL4-associated factor homolog 1 isoform X1	6241	P:GO:0009793; P:GO:0016567; P:GO:0048366; C:GO:0080008	P:embryo development ending in seed dormancy; P:protein ubiquitination; P:leaf development; C:Cul4-RING E3 ubiquitin ligase complex		Coding	5.84842	(TCTTTT)n;GA-rich;hAT-N4_ALy	Simple_repeat;Low_complexity;DNA/hAT-Charlie
transcript_c_467	cell culture	1003.14	0.12927	-1.68102	0.0193804	-0.141559	0.100676	-1.64855	0.238118	-0.0866365	0.745915	1e-09	1	0.165061	1	1e-09	0.00673369	0.500836	0	0	0	0	0	0	0	0	0	methyl-CpG-binding domain-containing protein 9-like isoform X1	6262	F:GO:0003677; F:GO:0046872; C:GO:0005634	F:DNA binding; F:metal ion binding; C:nucleus		Coding
transcript_c_468	cell culture	60.8143	0.0437299	0.0610606	1.0107	0.394091	-1.02894	-0.823017	0.858592	0.406822	1	1	0.0546951	0.685755	0.434274	0.156788	0.13039	0.65096	0	0	0	0	0	0	0	0	0	probable disease resistance protein At4g27220	6234	F:GO:0043531	F:ADP binding		Coding	0.288739	(GAA)n	Simple_repeat
transcript_c_469	cell culture	526.792	0.196757	1.79072	1.42208	0.778463	-0.102282	2.28591	0.842018	0.752454	1	1e-09	1e-09	0.000672705	1	1e-09	0.000153032	0.00110305	0	0	0	0	0	1	0	0	1	cysteine-tryptophan domain-containing zinc finger protein 7	6323	F:GO:0008270	F:zinc ion binding		Coding	2.15088	(GGTTT)n;GA-rich;A-rich	Simple_repeat;Low_complexity;Low_complexity
transcript_c_470	cell culture	52.1053	0.0770145	0.717359	0.0167449	-0.995242	0.129098	-0.3707	-0.723546	-1.3508	1	0.767632	1	0.63301	1	0.971642	0.797452	0.408756	0	0	0	0	0	0	0	0	0	DNA-directed RNA polymerase subunit beta'	6260	P:GO:0006351; P:GO:0006412; P:GO:0015986; F:GO:0003677; F:GO:0003735; F:GO:0003899; F:GO:0005524; F:GO:0032549; F:GO:0046872; F:GO:0046933; C:GO:0005743; C:GO:0009507; C:GO:0015935; C:GO:0016021; C:GO:0045261; C:GO:0045263	P:transcription, DNA-templated; P:translation; P:ATP synthesis coupled proton transport; F:DNA binding; F:structural constituent of ribosome; F:DNA-directed 5'-3' RNA polymerase activity; F:ATP binding; F:ribonucleoside binding; F:metal ion binding; F:proton-transporting ATP synthase activity, rotational mechanism; C:mitochondrial inner membrane; C:chloroplast; C:small ribosomal subunit; C:integr…	H(+)-transporting two-sector ATPase; Ligases; DNA-directed RNA polymerase	Coding
transcript_c_471	cell culture	2.9164	0.704332	0.758313	0.728138	-0.977198	0.220002	1.05587	0.00368895	-0.225151	1	0.760423	0.828104	0.710168	1	0.579624	1	1	0	0	0	0	0	0	0	0	0	THO complex subunit 2 isoform X1	6257	P:GO:0006397; P:GO:0006406; F:GO:0003729; C:GO:0000445	P:mRNA processing; P:mRNA export from nucleus; F:mRNA binding; C:THO complex part of transcription export complex		Coding	0.367588	(TAT)n	Simple_repeat
transcript_c_472	cell culture	0.0714285	0	-0.165875	0.0830092	0	0	-0.149999	0	0	1	1	1	1	1	1	1	1	0	0	0	0	0	0	0	0	0	autophagy-related protein 2	6291	P:GO:0000045; P:GO:0000422; P:GO:0034727; P:GO:0044805; P:GO:0061709; F:GO:0032266; C:GO:0000407; C:GO:0019898	P:autophagosome assembly; P:autophagy of mitochondrion; P:piecemeal microautophagy of the nucleus; P:late nucleophagy; P:reticulophagy; F:phosphatidylinositol-3-phosphate binding; C:phagophore assembly site; C:extrinsic component of membrane		NonCoding
transcript_c_473	cell culture	787.861	0.411135	0.864984	-0.744176	0.198053	-0.448938	0.828335	0.172338	-0.0699318	1	0.694056	0.81827	1	1	0.721096	1	1	0	0	0	0	0	0	0	0	0	cytochrome f	6251	P:GO:0015979; P:GO:0022900; F:GO:0005506; F:GO:0009055; F:GO:0020037; C:GO:0009507; C:GO:0031361	P:photosynthesis; P:electron transport chain; F:iron ion binding; F:electron transfer activity; F:heme binding; C:chloroplast; C:integral component of thylakoid membrane	Oxidoreductases	NonCoding	4.3833	(AGATAA)n;(TTTAATT)n;(ATTTTA)n;(AAGGT)n;(TAA)n	Simple_repeat;Simple_repeat;Simple_repeat;Simple_repeat;Simple_repeat
transcript_c_474	cell culture	1601.05	0.121099	0.458577	1.08782	0.744731	0.0289951	0.478358	1.15927	0.432164	0.760345	1.80559e-07	1e-09	1e-09	1	1e-09	1e-09	1.00326e-08	0	0	0	0	0	0	0	0	0	putative 1-phosphatidylinositol-3-phosphate 5-kinase FAB1C	6249	P:GO:0046854; F:GO:0000166; F:GO:0000285; F:GO:0043167; C:GO:0010008	P:phosphatidylinositol phosphate biosynthetic process; F:nucleotide binding; F:1-phosphatidylinositol-3-phosphate 5-kinase activity; F:ion binding; C:endosome membrane	1-phosphatidylinositol-3-phosphate 5-kinase	Coding	2.5124	(GA)n;GA-rich;(TATA)n	Simple_repeat;Low_complexity;Simple_repeat
transcript_c_475	cell culture	27820.7	0.0534209	1.18266	-0.140173	-0.39867	0.0240646	1.03918	-0.124959	-0.374828	1	1e-09	0.107572	6.63235e-08	1	1e-09	0.177336	5.03501e-07	0	0	0	0	0	0	0	0	0	NADH dehydrogenase subunit 4	6257	P:GO:0042773; F:GO:0008137; C:GO:0009507; C:GO:0009579; C:GO:0016021	P:ATP synthesis coupled electron transport; F:NADH dehydrogenase (ubiquinone) activity; C:chloroplast; C:thylakoid; C:integral component of membrane	NADH:ubiquinone reductase (H(+)-translocating); NADH dehydrogenase (quinone); NAD(P)H dehydrogenase (quinone)	Coding
transcript_c_476	cell culture	5.69808	0	0	0	-1.77078	0	0	0	-1.77133	1	1	1	0.0303423	1	1	1	0.0311996	0	0	0	0	0	0	0	0	0	protein CELLULOSE SYNTHASE INTERACTIVE 1	6262	P:GO:0051211; P:GO:2001006; F:GO:0008017	P:anisotropic cell growth; P:regulation of cellulose biosynthetic process; F:microtubule binding		Coding
transcript_c_477	cell culture	261.353	0.132512	0.55382	0.305288	0.40924	-0.0734617	0.807613	0.172089	0.550484	1	0.0484396	0.281453	0.123761	1	0.000386829	0.704397	0.0228226	0	0	0	0	0	0	0	0	0	ABC transporter A family member 1	6267	P:GO:0055085; F:GO:0005524; F:GO:0140359; C:GO:0016021	P:transmembrane transport; F:ATP binding; F:ABC-type transporter activity; C:integral component of membrane	Translocases	Coding	1.81905	(AG)n;(AGA)n;(GAGAA)n	Simple_repeat;Simple_repeat;Simple_repeat
transcript_c_478	cell culture	650.804	0.252602	1.35603	1.73853	2.02247	0.197023	1.22455	1.70803	1.65302	0.634465	1e-09	1e-09	1e-09	1	1e-09	1e-09	1e-09	0	0	0	1	0	0	0	0	1	hypothetical protein	6220	P:GO:0090502; F:GO:0003676; F:GO:0003824; F:GO:0004523	P:RNA phosphodiester bond hydrolysis, endonucleolytic; F:nucleic acid binding; F:catalytic activity; F:RNA-DNA hybrid ribonuclease activity		Coding	15.836	(TTCCTT)n;L1-9_ALy;L1-16_ALy;L1-16_ALy;L1-7_ALy	Simple_repeat;LINE/L1;LINE/L1;LINE/L1;LINE/L1
transcript_c_479	cell culture	1012.03	0.20616	0.283583	0.1344	0.046414	0.0749437	0.212986	0.0621761	0.0438087	0.517622	0.0358507	0.373838	0.966626	1	0.0865182	0.862886	0.969756	0	0	0	0	0	0	0	0	0	transcription initiation factor TFIID subunit 1 isoform X2	6255	C:GO:0005634	C:nucleus		Coding	3.51719	(TC)n;(GGA)n;(TGA)n;GA-rich	Simple_repeat;Simple_repeat;Simple_repeat;Low_complexity
transcript_c_480	cell culture	2945.49	-0.0600842	0.85206	0.536716	0.233478	-0.148432	1.02383	-0.0682753	0.586371	1	0.0251584	0.165595	0.75985	1	0.00163388	1	0.136563	0	0	0	0	0	0	0	0	0	DNA/RNA polymerases superfamily protein	6314	P:GO:0006278; P:GO:0015074; F:GO:0003676; F:GO:0003964; F:GO:0008270	P:RNA-dependent DNA biosynthetic process; P:DNA integration; F:nucleic acid binding; F:RNA-directed DNA polymerase activity; F:zinc ion binding		NonCoding	21.777	GA-rich;ATGP1-I;(AT)n;A-rich	Low_complexity;LTR/Gypsy;Simple_repeat;Low_complexity
transcript_c_481	cell culture	3.14665	0.884209	-0.488526	-0.364808	-0.13803	1.66456	-0.627001	0.512262	-0.428172	1	0.867689	0.996934	1	1	0.777938	0.918059	0.967218	0	0	0	0	0	0	0	0	0	serine/threonine-protein kinase TOR	6264	P:GO:0006468; P:GO:0016242; P:GO:0038202; F:GO:0005524; F:GO:0044877; F:GO:0106310; F:GO:0106311; C:GO:0031931; C:GO:0031932	P:protein phosphorylation; P:negative regulation of macroautophagy; P:TORC1 signaling; F:ATP binding; F:protein-containing complex binding; F:protein serine kinase activity; F:protein threonine kinase activity; C:TORC1 complex; C:TORC2 complex	Non-specific serine/threonine protein kinase	Coding
transcript_c_482	cell culture	983.985	-0.361257	-2.45467	-1.77025	-0.658301	-0.249723	-1.81375	-1.14566	-0.392004	0.997783	1e-09	1e-09	0.0434464	1	1e-09	7.00496e-05	0.324985	0	-1	0	0	0	0	0	0	1	rRNA biogenesis protein RRP5	6264	P:GO:0006364; P:GO:0006397; F:GO:0003723; C:GO:0005730; C:GO:0032040	P:rRNA processing; P:mRNA processing; F:RNA binding; C:nucleolus; C:small-subunit processome		Coding
transcript_c_483	cell culture	0.0532873	0	0	-0.182332	0	0	0	-0.141704	0	1	1	1	1	1	1	1	1	0	0	0	0	0	0	0	0	0	callose synthase 12	6069	P:GO:0006075; P:GO:0008360; P:GO:0071555; F:GO:0003843; C:GO:0000148; C:GO:0016021	P:(1->3)-beta-D-glucan biosynthetic process; P:regulation of cell shape; P:cell wall organization; F:1,3-beta-D-glucan synthase activity; C:1,3-beta-D-glucan synthase complex; C:integral component of membrane	1,3-beta-glucan synthase	Coding
transcript_c_484	cell culture	766.401	-0.00142227	0.107305	0.150404	0.207525	0.0192054	-0.100572	0.155917	0.109822	1	0.635792	0.330803	0.14424	1	0.600046	0.325569	0.583281	0	0	0	0	0	0	0	0	0	mediator of RNA polymerase II transcription subunit 13 isoform X4	6259				Coding	0.990574	(GAAG)n;(AAG)n	Simple_repeat;Simple_repeat
transcript_c_485	cell culture	382.945	0.104297	-0.792874	-0.407693	0.00986246	-0.0502395	-1.07477	-0.410857	0.116373	1	3.18966e-07	3.7998e-05	1	1	1e-09	7.17994e-05	0.398451	0	0	0	0	0	0	0	0	0	hypothetical protein JCGZ_07713	6265	P:GO:0006336; F:GO:0031491	P:DNA replication-independent nucleosome assembly; F:nucleosome binding		Coding	0.798085	(GA)n;(GAA)n	Simple_repeat;Simple_repeat
transcript_c_486	cell culture	107.119	0.774606	-0.827343	-1.17901	-1.08982	0.994721	-2.04949	-1.18185	-0.291333	0.401065	0.077997	0.0020288	0.00744633	0.172822	1.10846e-07	0.00237897	0.705852	0	0	0	0	0	-1	0	0	1	rRNA biogenesis protein RRP5	6245	P:GO:0006364; P:GO:0006397; F:GO:0003723; C:GO:0005730; C:GO:0032040	P:rRNA processing; P:mRNA processing; F:RNA binding; C:nucleolus; C:small-subunit processome		Coding
transcript_c_487	cell culture	942.704	0.0840127	0.478843	0.091728	-0.19086	0.167914	0.141953	-0.165173	-0.562056	1	0.0975855	0.96622	0.682602	1	0.766467	0.752043	0.0286223	0	0	0	0	0	0	0	0	0	BEACH domain-containing protein B isoform X2	6245				Coding
transcript_c_488	cell culture	115.213	0.580847	-0.28017	-0.0938778	-0.212038	0.627006	-0.084207	-0.328062	-0.0700696	1	1	1	1	1	1	1	1	0	0	0	0	0	0	0	0	0	protein CHROMATIN REMODELING 5	6268	F:GO:0005524; F:GO:0070615	F:ATP binding; F:nucleosome-dependent ATPase activity		Coding	2.52074	(CCTCC)n;(ACCCGG)n;(ATGAAG)n;GA-rich	Simple_repeat;Simple_repeat;Simple_repeat;Low_complexity
transcript_c_489	cell culture	1184.63	0.0100228	1.73864	1.48299	1.75914	0.0920015	1.58555	1.53232	1.56607	1	1e-09	1e-09	1e-09	1	1e-09	1e-09	1e-09	0	0	0	0	0	0	0	0	0	probable disease resistance protein At4g27220	6242	F:GO:0043531	F:ADP binding		Coding
transcript_c_490	cell culture	361.912	-0.270989	1.06431	0.429478	0.110356	-0.13832	0.983125	0.686529	-0.510168	1	0.00023393	0.169785	0.962661	1	0.000136479	0.01368	0.0974021	0	0	0	0	0	0	0	0	0	uncharacterized protein LOC117637836	6241				Coding	19.6122	ATLINE1_8;L1-15_ALy;L1-15_ALy	LINE/L1;LINE/L1;LINE/L1
transcript_c_491	cell culture	1.31129	0.788887	0	0	0	0	0	0.943739	0	1	1	1	1	1	1	0.345731	1	0	0	0	0	0	0	0	0	0	transformation/transcription domain-associated protein-like isoform X2	6250	P:GO:0006281; P:GO:0006355; P:GO:0006468; F:GO:0003712; F:GO:0005524; F:GO:0106310; F:GO:0106311; C:GO:0000124; C:GO:0035267	P:DNA repair; P:regulation of transcription, DNA-templated; P:protein phosphorylation; F:transcription coregulator activity; F:ATP binding; F:protein serine kinase activity; F:protein threonine kinase activity; C:SAGA complex; C:NuA4 histone acetyltransferase complex	Non-specific serine/threonine protein kinase	Coding
transcript_c_492	cell culture	1703.36	0.414043	0.23764	-0.0295337	0.954287	0.053012	0.752354	0.134208	0.499629	0.902394	0.70579	1	0.0025865	1	0.0173845	0.945933	0.190622	0	0	0	0	0	0	0	0	0	1-phosphatidylinositol-3-phosphate 5-kinase FAB1B	6256	P:GO:0016310; P:GO:0046854; F:GO:0000285; F:GO:0005524; F:GO:0046872; C:GO:0010008	P:phosphorylation; P:phosphatidylinositol phosphate biosynthetic process; F:1-phosphatidylinositol-3-phosphate 5-kinase activity; F:ATP binding; F:metal ion binding; C:endosome membrane	1-phosphatidylinositol-3-phosphate 5-kinase	Coding	0.431586	(TC)n	Simple_repeat
transcript_c_493	cell culture	756.282	-0.289616	0.333785	0.501685	0.29797	-0.103154	0.0592247	0.428144	-0.0151653	0.498217	0.0992219	0.00183736	0.111019	1	0.949104	0.011108	1	0	0	0	0	0	0	0	0	0	uncharacterized protein LOC18104040 isoform X2	6276	F:GO:0043531	F:ADP binding		Coding
transcript_c_494	cell culture	0																										MAG2-interacting protein 2-like	6323	P:GO:0006810	P:transport		Coding
transcript_c_495	cell culture	16.0857	0	-2.90208	-0.574864	2.40712	1.95544	-2.26326	-2.72183	2.13926	1	0.0253585	0.921831	0.105266	1	0.102537	0.0506074	0.16801	0	0	0	0	0	0	0	0	0	hypothetical protein	6260	P:GO:0090502; F:GO:0003676; F:GO:0003824; F:GO:0004523	P:RNA phosphodiester bond hydrolysis, endonucleolytic; F:nucleic acid binding; F:catalytic activity; F:RNA-DNA hybrid ribonuclease activity		Coding	16.4537	ATLINE1_6;L1-2_ALy	LINE/L1;LINE/L1
transcript_c_497	cell culture	48.2577	0.24602	-0.0250038	-0.13093	-0.220307	-0.499948	0.185698	-0.204862	0.0397115	1	1	0.925639	0.745765	0.989107	0.769527	0.769012	1	0	0	0	0	0	0	0	0	0	DDB1- and CUL4-associated factor homolog 1	6013	P:GO:0016567; C:GO:0005634	P:protein ubiquitination; C:nucleus		Coding	5.22202	GA-rich;hAT-N4_ALy	Low_complexity;DNA/hAT-Charlie
transcript_c_498	cell culture	203.303	0.063652	0.695145	0.0579492	0.420062	0.0386038	0.407071	0.77759	-0.255234	1	0.79223	1	1	1	0.970639	0.804975	1	0	0	0	0	0	0	0	0	0	DNA-directed RNA polymerase II subunit 1	6225	P:GO:0006366; F:GO:0001055; F:GO:0003677; F:GO:0046872; C:GO:0005665	P:transcription by RNA polymerase II; F:RNA polymerase II activity; F:DNA binding; F:metal ion binding; C:RNA polymerase II, core complex	DNA-directed RNA polymerase	Coding
transcript_c_499	cell culture	0																										cytochrome f	6309	P:GO:0015979; P:GO:0022900; F:GO:0005506; F:GO:0009055; F:GO:0020037; C:GO:0009507; C:GO:0031361	P:photosynthesis; P:electron transport chain; F:iron ion binding; F:electron transfer activity; F:heme binding; C:chloroplast; C:integral component of thylakoid membrane	Oxidoreductases	NonCoding	2.86892	(TTTAATT)n;(ATTTTA)n;(AAGGT)n;(TAA)n	Simple_repeat;Simple_repeat;Simple_repeat;Simple_repeat
transcript_c_500	cell culture	453.568	0.478274	0.911881	0.44764	0.712493	-0.50148	0.677567	0.853971	0.404582	1	0.609763	0.945053	0.791494	1	0.739306	0.675901	0.978937	0	0	0	0	0	0	0	0	0	callose synthase 9	6209	P:GO:0006075; P:GO:0008360; P:GO:0071555; F:GO:0003843; C:GO:0000148; C:GO:0016021	P:(1->3)-beta-D-glucan biosynthetic process; P:regulation of cell shape; P:cell wall organization; F:1,3-beta-D-glucan synthase activity; C:1,3-beta-D-glucan synthase complex; C:integral component of membrane	1,3-beta-glucan synthase	Coding
transcript_c_501	cell culture	212.202	0.432031	-0.326612	-0.303216	0.192697	0.0571333	-0.347227	-0.0909	0.378852	0.288215	0.263602	0.1768	0.525377	1	0.145337	0.916506	0.0731775	0	0	0	0	0	0	0	0	0	DNA-directed RNA polymerase II subunit 1	6240	P:GO:0006366; F:GO:0001055; F:GO:0003677; F:GO:0046872; C:GO:0005665	P:transcription by RNA polymerase II; F:RNA polymerase II activity; F:DNA binding; F:metal ion binding; C:RNA polymerase II, core complex	DNA-directed RNA polymerase	Coding
transcript_c_502	cell culture	6759.14	0.0244479	4.06408	2.85478	0.980556	-0.221517	3.98011	2.61495	0.929636	1	1e-09	1e-09	2.13777e-05	1	1e-09	1e-09	6.95918e-05	0	1	1	0	0	1	1	0	4	acetyl-CoA carboxylase 1-like	6230	P:GO:0006633; P:GO:2001295; F:GO:0003989; F:GO:0005524; F:GO:0016740; F:GO:0046872; C:GO:0009507	P:fatty acid biosynthetic process; P:malonyl-CoA biosynthetic process; F:acetyl-CoA carboxylase activity; F:ATP binding; F:transferase activity; F:metal ion binding; C:chloroplast	Transferases; Acetyl-CoA carboxylase	Coding
transcript_c_503	cell culture	44.844	0.429119	-0.0695915	0.247447	-0.556641	0.314436	-0.00245753	-0.115553	-0.664635	1	1	1	0.866843	1	1	1	0.777368	0	0	0	0	0	0	0	0	0	uncharacterized protein LOC112178381	6248	P:GO:0090502; F:GO:0003676; F:GO:0003824; F:GO:0004523	P:RNA phosphodiester bond hydrolysis, endonucleolytic; F:nucleic acid binding; F:catalytic activity; F:RNA-DNA hybrid ribonuclease activity		Coding	16.4853	ATLINE1_6;L1-2_ALy	LINE/L1;LINE/L1
transcript_c_504	cell culture	378.997	-0.0162962	-0.93809	-1.01188	-0.572316	-0.0335607	-1.38135	-0.268637	-0.513959	1	0.00237141	0.000190668	0.0681004	1	1.72237e-07	0.543093	0.112501	0	0	0	0	0	0	0	0	0	uncharacterized protein LOC18095968 isoform X1	6222	P:GO:0006364	P:rRNA processing		Coding
transcript_c_505	cell culture	14.4099	0	0	0	-0.362501	0	1.39623	0	-0.327225	1	1	1	0.919797	1	0.0844734	1	0.942833	0	0	0	0	0	0	0	0	0	protein ILITYHIA	6196	P:GO:0006417; P:GO:0033674; F:GO:0019887; F:GO:0019901; F:GO:0043022	P:regulation of translation; P:positive regulation of kinase activity; F:protein kinase regulator activity; F:protein kinase binding; F:ribosome binding		Coding
transcript_c_506	cell culture	1097.49	0.0732826	1.80174	0.837532	1.31601	0.048402	1.61943	0.753657	1.19244	1	1e-09	1e-09	1e-09	1	1e-09	1e-09	1e-09	0	0	0	0	0	0	0	0	0	uncharacterized protein LOC110646587	6240	F:GO:0043531	F:ADP binding		Coding	0.288462	(ATG)n	Simple_repeat
transcript_c_507	cell culture	470.347	0.0658906	-1.16431	-0.471894	-0.0246563	0.0194732	-0.918787	-0.41053	-0.0508845	1	1e-09	3.0256e-06	1	1	1e-09	0.000105248	0.900536	0	0	0	0	0	0	0	0	0	hypothetical protein JCGZ_07713	6240	P:GO:0006336; F:GO:0031491	P:DNA replication-independent nucleosome assembly; F:nucleosome binding		Coding	0.560897	(GA)n	Simple_repeat
transcript_c_508	cell culture	244.237	1.1923	1.29276	0.305817	1.42984	1.10869	0.838266	0.447257	0.974607	0.00896047	0.00120497	0.635923	7.75898e-05	0.0332434	0.0264138	0.385608	0.012413	0	0	0	0	0	0	0	0	0	callose synthase 12	6231	P:GO:0006075; P:GO:0008360; P:GO:0071555; F:GO:0003843; C:GO:0000148; C:GO:0016021	P:(1->3)-beta-D-glucan biosynthetic process; P:regulation of cell shape; P:cell wall organization; F:1,3-beta-D-glucan synthase activity; C:1,3-beta-D-glucan synthase complex; C:integral component of membrane	1,3-beta-glucan synthase	Coding
transcript_c_509	cell culture	738.944	-0.0735137	-0.536762	0.0803924	0.169559	-0.162818	-0.102336	-0.270689	0.596495	1	0.720026	1	1	1	1	0.987666	0.67253	0	0	0	0	0	0	0	0	0	probable disease resistance protein At4g27220	6216	F:GO:0043531	F:ADP binding		Coding	0.289575	(GAA)n	Simple_repeat
transcript_c_510	cell culture	131.485	0.0868863	0.610425	-0.662328	-0.561499	-0.263922	-0.073203	-0.0719234	-0.906352	1	0.816899	0.836622	0.922109	1	1	1	0.700227	0	0	0	0	0	0	0	0	0	hypothetical protein Ahy_A02g009560	6210	P:GO:0090502; F:GO:0003676; F:GO:0004523	P:RNA phosphodiester bond hydrolysis, endonucleolytic; F:nucleic acid binding; F:RNA-DNA hybrid ribonuclease activity		Coding	23.3011	GA-rich;L1-3_ALy;L1-3_ALy;L1-3_ALy	Low_complexity;LINE/L1;LINE/L1;LINE/L1
transcript_c_511	cell culture	2274.79	0.850936	0.240721	-0.348463	0.036017	0.29442	-0.265469	-0.413183	0.659395	1	1	1	1	1	1	1	0.885395	0	0	0	0	0	0	0	0	0	NADH-plastoquinone oxidoreductase subunit 5	6224	P:GO:0042773; F:GO:0008137; F:GO:0048038; C:GO:0009535; C:GO:0016021	P:ATP synthesis coupled electron transport; F:NADH dehydrogenase (ubiquinone) activity; F:quinone binding; C:chloroplast thylakoid membrane; C:integral component of membrane	NADH:ubiquinone reductase (H(+)-translocating); NADH dehydrogenase (quinone); NAD(P)H dehydrogenase (quinone)	Coding	2.34576	(ATTT)n;(TATATT)n;(T)n	Simple_repeat;Simple_repeat;Simple_repeat
transcript_c_512	cell culture	17.9038	-0.25118	-2.01681	0.146863	0.767944	0.251202	-2.58788	0.449018	0.980538	1	0.155674	1	0.821787	1	0.0476841	0.989687	0.683407	0	0	0	0	0	0	0	0	0	DDB1- and CUL4-associated factor homolog 1 isoform X1	6216	P:GO:0016567; C:GO:0080008	P:protein ubiquitination; C:Cul4-RING E3 ubiquitin ligase complex		Coding	5.22844	GA-rich;hAT-N4_ALy	Low_complexity;DNA/hAT-Charlie
transcript_c_513	cell culture	245.562	-0.269112	1.60384	0.348072	0.253629	0.144444	1.13613	0.178603	0.111906	0.978883	1e-09	0.161096	0.408512	1	2.06022e-08	0.651786	0.877313	0	0	0	0	0	0	0	0	0	hypothetical protein DKX38_007547	6256				Coding
transcript_c_514	cell culture	1881.99	-0.00692444	0.248525	0.116392	0.131514	0.00570168	0.161298	0.290855	-0.10144	1	0.0813154	0.498024	0.441652	1	0.245325	0.0164063	0.615946	0	0	0	0	0	0	0	0	0	chromatin structure-remodeling complex protein SYD isoform X1	6217	F:GO:0005488	F:binding		Coding
transcript_c_515	cell culture	1128.03	0.245405	-0.460284	-0.088121	0.309221	0.147133	-0.426845	0.0416463	0.180519	0.0240537	1.1975e-05	0.472109	0.000182218	0.736851	2.51235e-06	0.905912	0.0497209	0	0	0	0	0	0	0	0	0	hypothetical protein MANES_07G063100	6242	F:GO:0043531	F:ADP binding		Coding	1.13746	(CT)n;(CTC)n;(GAT)n	Simple_repeat;Simple_repeat;Simple_repeat
transcript_c_516	cell culture	1411.57	0.124086	0.541604	0.221058	-0.126997	-0.00648183	0.432793	0.30432	-0.208871	1	0.000176202	0.152304	0.573408	1	0.000888828	0.0337165	0.205797	0	0	0	0	0	0	0	0	0	ABC transporter A family member 1 isoform X2	6155	P:GO:0006869; P:GO:0055085; F:GO:0005319; F:GO:0005524; F:GO:0140359; C:GO:0016021; C:GO:0043231	P:lipid transport; P:transmembrane transport; F:lipid transporter activity; F:ATP binding; F:ABC-type transporter activity; C:integral component of membrane; C:intracellular membrane-bounded organelle	Translocases	Coding	0.844842	(AGA)n;(GAGAA)n	Simple_repeat;Simple_repeat
transcript_c_517	cell culture	263.658	0.213386	0.211473	0.608825	0.437229	-0.224183	0.642223	-0.114493	0.599832	1	0.624017	0.00876016	0.10268	1	0.00621671	0.900933	0.0139025	0	0	0	0	0	0	0	0	0	transcription initiation factor TFIID subunit 1-like isoform X1	6236				Coding	3.49583	(TC)n;(GGA)n;(TGA)n;GA-rich	Simple_repeat;Simple_repeat;Simple_repeat;Low_complexity
transcript_c_518	cell culture	12.7583	0.257787	-0.0464823	-0.502121	0.881648	0.316667	-0.373408	-0.348927	0.81848	1	1	0.873199	0.598758	1	0.930558	0.993465	0.634518	0	0	0	0	0	0	0	0	0	1-phosphatidylinositol-3-phosphate 5-kinase FAB1B-like isoform X1	6215	P:GO:0046488; F:GO:0000166; F:GO:0016307; F:GO:0043167	P:phosphatidylinositol metabolic process; F:nucleotide binding; F:phosphatidylinositol phosphate kinase activity; F:ion binding	Transferring phosphorus-containing groups	Coding
transcript_c_519	cell culture	1132.99	0.339155	0.530195	0.616366	1.43657	0.229528	0.629695	-0.0944241	1.89958	1	0.602294	0.4719	0.0241509	1	0.415296	1	0.00165542	0	0	0	0	0	0	0	0	0	protein CHROMATIN REMODELING 5	6236	F:GO:0005524; F:GO:0070615	F:ATP binding; F:nucleosome-dependent ATPase activity		Coding	3.46376	(TCCCTC)n;(AAT)n;(CCTCC)n;(ACCCGG)n;(ATGAAG)n;GA-rich	Simple_repeat;Simple_repeat;Simple_repeat;Simple_repeat;Simple_repeat;Low_complexity
transcript_c_520	cell culture	932.27	0.0524655	0.269482	0.622346	0.596526	-0.104584	0.52413	0.319667	0.626089	1	0.815691	0.256825	0.318777	1	0.345756	0.731982	0.279934	0	0	0	0	0	0	0	0	0	nucleoprotein TPR	6224	P:GO:0007131	P:reciprocal meiotic recombination		Coding	1.06041	(CCT)n;(TCCA)n	Simple_repeat;Simple_repeat
transcript_c_521	cell culture	580.967	-0.0976269	0.63283	0.101193	-0.0176679	0.121416	0.408821	0.351085	-0.249549	1	3.61585e-05	0.714278	1	1	0.0040561	0.017605	0.130268	0	0	0	0	0	0	0	0	0	histone-lysine N-methyltransferase ATXR3-like	6238				Coding
transcript_c_522	cell culture	750.266	0.121788	2.62808	1.3156	0.919931	-0.108069	2.58959	1.27651	0.623711	1	1e-09	1e-09	3.88991e-05	1	1e-09	2.3865e-09	0.00940045	0	1	0	0	0	1	0	0	2	cysteine-tryptophan domain-containing zinc finger protein 7	6232	F:GO:0008270	F:zinc ion binding		Coding	2.18228	(GGTTT)n;GA-rich;A-rich	Simple_repeat;Low_complexity;Low_complexity
transcript_c_523	cell culture	0.125215	0	0	0	0.33622	0	0	0	0	1	1	1	0.93607	1	1	1	1	0	0	0	0	0	0	0	0	0	mediator of RNA polymerase II transcription subunit 12	6209	P:GO:0006357; F:GO:0003712; C:GO:0016592	P:regulation of transcription by RNA polymerase II; F:transcription coregulator activity; C:mediator complex		Coding
transcript_c_524	cell culture	102.809	0.0899077	0.681035	1.79954	-0.344538	-0.554803	1.49225	1.43517	-0.799992	1	0.815802	0.225843	1	1	0.321312	0.401996	0.786668	0	0	0	0	0	0	0	0	0	probable helicase MAGATAMA 3 isoform X1	6204	P:GO:0090305; F:GO:0003723; F:GO:0004386; F:GO:0004519	P:nucleic acid phosphodiester bond hydrolysis; F:RNA binding; F:helicase activity; F:endonuclease activity	Acting on ester bonds	Coding	0.660864	(CTCTAT)n	Simple_repeat
transcript_c_525	cell culture	462.205	-0.288363	-1.28881	-0.261408	-0.656853	-0.155655	-1.38437	-0.125683	-0.818699	0.315424	1e-09	0.0840152	6.13985e-07	1	1e-09	0.585157	1e-09	0	0	0	0	0	0	0	0	0	uncharacterized protein LOC117638589	6202				Coding	18.0748	ATLINE1_12;ATLINE1_12;ATLINE1_12	LINE/L1;LINE/L1;LINE/L1
transcript_c_526	cell culture	1205.63	-0.0391891	-0.987482	0.0646611	0.00859375	0.00979369	-0.786205	0.199467	-0.0970234	1	1e-09	0.716393	1	1	1e-09	0.0419305	0.473797	0	0	0	0	0	0	0	0	0	piezo-type mechanosensitive ion channel homolog isoform X2	6201	P:GO:0042391; P:GO:0050982; P:GO:0071260; P:GO:0098655; F:GO:0005261; F:GO:0008381; C:GO:0016021	P:regulation of membrane potential; P:detection of mechanical stimulus; P:cellular response to mechanical stimulus; P:cation transmembrane transport; F:cation channel activity; F:mechanosensitive ion channel activity; C:integral component of membrane	Translocases	Coding
transcript_c_527	cell culture	531.915	0.109412	1.25994	0.396749	0.352165	0.140296	0.937978	0.421203	0.354596	1	1e-09	0.00692511	0.0248819	1	1e-09	0.00450391	0.022895	0	0	0	0	0	0	0	0	0	ABC transporter A family member 1 isoform X2	6249	P:GO:0006869; P:GO:0055085; F:GO:0005319; F:GO:0005524; F:GO:0140359; C:GO:0016021; C:GO:0043231	P:lipid transport; P:transmembrane transport; F:lipid transporter activity; F:ATP binding; F:ABC-type transporter activity; C:integral component of membrane; C:intracellular membrane-bounded organelle	Translocases	Coding	0.75212	(AGA)n;(GAGAA)n	Simple_repeat;Simple_repeat
transcript_c_528	cell culture	379.634	0.181426	-0.352882	0.0550336	-0.205859	0.0813565	-0.389035	0.154591	-0.0624224	0.933782	0.0326702	0.93283	0.192463	1	0.00513673	0.383193	0.900202	0	0	0	0	0	0	0	0	0	ribonuclease H	6199	P:GO:0090502; F:GO:0003676; F:GO:0003824; F:GO:0004523	P:RNA phosphodiester bond hydrolysis, endonucleolytic; F:nucleic acid binding; F:catalytic activity; F:RNA-DNA hybrid ribonuclease activity		Coding	15.7606	(ACCAAC)n;A-rich;L1-12_ALy;G-rich	Simple_repeat;Low_complexity;LINE/L1;Low_complexity
transcript_c_529	cell culture	0.720432	0	0	0	-0.553866	0.327199	0	0.691282	-0.556834	1	1	1	0.730246	1	1	0.571298	0.717149	0	0	0	0	0	0	0	0	0	DNA polymerase epsilon catalytic subunit A-like	6216	P:GO:0000278; P:GO:0006272; P:GO:0006287; P:GO:0006297; P:GO:0045004; P:GO:0071897; P:GO:0090305; F:GO:0000166; F:GO:0003677; F:GO:0003887; F:GO:0008270; F:GO:0008310; F:GO:0051539; C:GO:0008622	P:mitotic cell cycle; P:leading strand elongation; P:base-excision repair, gap-filling; P:nucleotide-excision repair, DNA gap filling; P:DNA replication proofreading; P:DNA biosynthetic process; P:nucleic acid phosphodiester bond hydrolysis; F:nucleotide binding; F:DNA binding; F:DNA-directed DNA polymerase activity; F:zinc ion binding; F:single-stranded DNA 3'-5' exodeoxyribonuclease activity; F…	Acting on ester bonds; Acting on ester bonds; DNA-directed DNA polymerase	Coding
transcript_c_530	cell culture	0.597821	-0.545806	0.845967	0	0	-0.557719	0	0	0	1	0.316636	1	1	1	1	1	1	0	0	0	0	0	0	0	0	0	chromatin structure-remodeling complex protein SYD isoform X1	6193	F:GO:0005488	F:binding		Coding
transcript_c_531	cell culture	177.869	0.232847	0.139767	0.0495586	0.775695	0.633871	-0.926896	-0.406605	0.760783	1	1	1	0.359191	1	0.197233	0.777306	0.369048	0	0	0	0	0	0	0	0	0	1-phosphatidylinositol-3-phosphate 5-kinase FAB1B-like isoform X1	6219	P:GO:0046854; F:GO:0000166; F:GO:0000285; F:GO:0043167; C:GO:0010008	P:phosphatidylinositol phosphate biosynthetic process; F:nucleotide binding; F:1-phosphatidylinositol-3-phosphate 5-kinase activity; F:ion binding; C:endosome membrane	1-phosphatidylinositol-3-phosphate 5-kinase	Coding
transcript_c_532	cell culture	367.968	-0.225593	-0.482474	-1.07197	-0.592389	-0.0681957	-0.723812	-0.862998	-0.684722	1	0.172409	5.44439e-05	0.0480521	1	0.00961705	0.00181198	0.0179577	0	0	0	0	0	0	0	0	0	PREDICTED: uncharacterized protein LOC109158742	6205	P:GO:0090502; F:GO:0003676; F:GO:0003824; F:GO:0004523	P:RNA phosphodiester bond hydrolysis, endonucleolytic; F:nucleic acid binding; F:catalytic activity; F:RNA-DNA hybrid ribonuclease activity		Coding	14.0532	L1-3B_ALy;ATLINE1_2	LINE/L1;LINE/L1
transcript_c_533	cell culture	0																										cytochrome f	6256	P:GO:0015979; P:GO:0022900; F:GO:0005506; F:GO:0009055; F:GO:0020037; C:GO:0009507; C:GO:0031361	P:photosynthesis; P:electron transport chain; F:iron ion binding; F:electron transfer activity; F:heme binding; C:chloroplast; C:integral component of thylakoid membrane	Oxidoreductases	Coding	3.53261	(AGATAA)n;(TTTAATT)n;(ATTTTA)n;(AAGGT)n	Simple_repeat;Simple_repeat;Simple_repeat;Simple_repeat
transcript_c_534	cell culture	420.834	-0.261701	0.143701	0.11971	0.114478	-0.059751	0.222102	0.109967	-0.0872135	0.461374	0.547828	0.592297	0.649168	1	0.16579	0.67417	0.787184	0	0	0	0	0	0	0	0	0	mediator of RNA polymerase II transcription subunit 13 isoform X2	6243				Coding	1.00913	GA-rich;(AAG)n	Low_complexity;Simple_repeat
transcript_c_535	cell culture	641.372	0.963272	0.424551	-0.520111	-0.547779	0.123068	0.369979	-0.627843	-0.529381	1	0.973247	0.951667	0.954134	1	0.997676	0.90309	0.954783	0	0	0	0	0	0	0	0	0	DNA-directed RNA polymerase subunit beta'	6200	P:GO:0006351; P:GO:0006412; P:GO:0015986; F:GO:0000287; F:GO:0003677; F:GO:0003735; F:GO:0003899; F:GO:0005524; F:GO:0008270; F:GO:0032549; F:GO:0046933; C:GO:0005743; C:GO:0009507; C:GO:0015935; C:GO:0016021; C:GO:0045261; C:GO:0045263	P:transcription, DNA-templated; P:translation; P:ATP synthesis coupled proton transport; F:magnesium ion binding; F:DNA binding; F:structural constituent of ribosome; F:DNA-directed 5'-3' RNA polymerase activity; F:ATP binding; F:zinc ion binding; F:ribonucleoside binding; F:proton-transporting ATP synthase activity, rotational mechanism; C:mitochondrial inner membrane; C:chloroplast; C:small rib…	H(+)-transporting two-sector ATPase; Ligases; DNA-directed RNA polymerase	Coding
transcript_c_536	cell culture	0																										DNA polymerase epsilon catalytic subunit A-like	6169	P:GO:0006260; P:GO:0006281; P:GO:0071897; F:GO:0000166; F:GO:0003677; F:GO:0003887; F:GO:0008270; F:GO:0051539; C:GO:0008622	P:DNA replication; P:DNA repair; P:DNA biosynthetic process; F:nucleotide binding; F:DNA binding; F:DNA-directed DNA polymerase activity; F:zinc ion binding; F:4 iron, 4 sulfur cluster binding; C:epsilon DNA polymerase complex	DNA-directed DNA polymerase	Coding
transcript_c_537	cell culture	397.063	-0.0434188	-0.353208	-0.137071	-0.229032	-0.0553376	-0.579329	0.300366	-0.605723	1	0.243394	0.789652	0.505117	1	0.0120206	0.286964	0.00802738	0	0	0	0	0	0	0	0	0	helicase protein MOM1-like isoform X2	6221				Coding
transcript_c_538	cell culture	116.989	0.132968	0.487081	0.725782	0.269329	0.118771	0.48907	0.606873	0.12084	1	0.0509946	0.00027737	0.327749	1	0.0221013	0.00451537	0.824549	0	0	0	0	0	0	0	0	0	hypothetical protein	6202	P:GO:0090502; F:GO:0003676; F:GO:0003824; F:GO:0004523	P:RNA phosphodiester bond hydrolysis, endonucleolytic; F:nucleic acid binding; F:catalytic activity; F:RNA-DNA hybrid ribonuclease activity		Coding	17.3976	ATLINE1_10A;ATLINE1_10A;L1-12_ALy	LINE/L1;LINE/L1;LINE/L1
transcript_c_539	cell culture	7575.07	-0.0352571	1.22034	0.22703	-0.304354	0.118059	0.624454	0.100213	-0.491082	1	8.07225e-06	0.591914	0.417633	1	0.0170599	0.972147	0.100525	0	0	0	0	0	0	0	0	0	cytochrome f	6206	P:GO:0015979; P:GO:0022900; F:GO:0005506; F:GO:0009055; F:GO:0020037; C:GO:0009507; C:GO:0031361	P:photosynthesis; P:electron transport chain; F:iron ion binding; F:electron transfer activity; F:heme binding; C:chloroplast; C:integral component of thylakoid membrane	Oxidoreductases	Coding	2.91653	(TTTAATT)n;(ATTTTA)n;(AAGGT)n;(TAA)n	Simple_repeat;Simple_repeat;Simple_repeat;Simple_repeat
transcript_c_540	cell culture	1296.73	0.0173438	-0.127991	0.0499667	-0.0395441	0.19244	-0.125188	-0.0933093	0.0258831	1	0.649267	0.996892	1	1	0.584145	0.805138	1	0	0	0	0	0	0	0	0	0	E3 ubiquitin-protein ligase UPL3	6208	P:GO:0016567; P:GO:0042023; F:GO:0004842; F:GO:0016874; C:GO:0005886	P:protein ubiquitination; P:DNA endoreduplication; F:ubiquitin-protein transferase activity; F:ligase activity; C:plasma membrane	Transferases; Ligases	Coding	1.24034	(ATG)n;(CAAAAG)n	Simple_repeat;Simple_repeat
transcript_c_541	cell culture	1744.16	0.558914	0.461963	-1.09378	-0.130734	0.328011	0.175357	-1.16289	-0.549613	0.440941	0.237231	0.000156447	0.945892	1	0.770294	5.89562e-05	0.112737	0	0	0	0	0	0	0	0	0	transformation/transcription domain-associated protein	6209	P:GO:0006281; P:GO:0006355; P:GO:0006468; F:GO:0003712; F:GO:0005524; F:GO:0106310; F:GO:0106311; C:GO:0000124; C:GO:0035267	P:DNA repair; P:regulation of transcription, DNA-templated; P:protein phosphorylation; F:transcription coregulator activity; F:ATP binding; F:protein serine kinase activity; F:protein threonine kinase activity; C:SAGA complex; C:NuA4 histone acetyltransferase complex	Non-specific serine/threonine protein kinase	Coding
transcript_c_542	cell culture	30.4684	-0.320503	-0.578743	-1.53209	-0.672577	0.128986	-0.134219	-1.00427	-0.373002	1	0.877973	0.328883	0.867382	1	1	0.646049	1	0	0	0	0	0	0	0	0	0	cell morphogenesis protein PAG1 isoform X1	6272	P:GO:0000902; C:GO:0005938	P:cell morphogenesis; C:cell cortex		Coding
transcript_c_543	cell culture	421.069	-0.0869733	0.524594	-0.73541	-0.784648	-0.0473293	0.171092	-0.659722	-1.05233	1	0.00227153	3.04064e-05	1.32728e-06	1	0.419838	0.000696363	1e-09	0	0	0	0	0	0	0	0	0	putative disease resistance RPP13-like protein 1 isoform X1	6264	P:GO:0006351; P:GO:0006952; P:GO:0007165; F:GO:0003677; F:GO:0003899; F:GO:0003953; F:GO:0016787; F:GO:0043531; C:GO:0000419; C:GO:0016020; C:GO:0016021	P:transcription, DNA-templated; P:defense response; P:signal transduction; F:DNA binding; F:DNA-directed 5'-3' RNA polymerase activity; F:NAD+ nucleosidase activity; F:hydrolase activity; F:ADP binding; C:RNA polymerase V complex; C:membrane; C:integral component of membrane		Coding	1.43678	LSU-rRNA_Ath	rRNA
transcript_c_544	cell culture	81.3227	0.303216	0.588311	-0.075925	0.400036	-0.0536781	-0.106264	0.905568	-0.443226	1	0.519865	1	0.76636	1	1	0.196519	0.70131	0	0	0	0	0	0	0	0	0	proteasome-associated protein ECM29 homolog isoform X2	6200	P:GO:0043248; F:GO:0060090; C:GO:0005737	P:proteasome assembly; F:molecular adaptor activity; C:cytoplasm		Coding	0.83871	(TCCTC)n;(ATCT)n	Simple_repeat;Simple_repeat
transcript_c_545	cell culture	252.447	-0.0814802	0.82089	0.262546	1.19333	-0.0595382	0.403348	0.28467	0.90773	1	2.01035e-05	0.154938	1e-09	1	0.0355388	0.127188	1e-09	0	0	0	0	0	0	0	0	0	uncharacterized protein LOC106384431	6197	P:GO:0090502; F:GO:0003676; F:GO:0003824; F:GO:0004523	P:RNA phosphodiester bond hydrolysis, endonucleolytic; F:nucleic acid binding; F:catalytic activity; F:RNA-DNA hybrid ribonuclease activity		Coding	24.5925	(CCCCA)n;L1-3_ALy;L1-3B_ALy;L1-3B_ALy	Simple_repeat;LINE/L1;LINE/L1;LINE/L1
transcript_c_546	cell culture	16.9209	-0.151014	0.740008	-1.96346	-0.20042	-0.705919	0.350007	-0.979191	-1.71958	1	0.537115	0.0131139	1	1	0.873899	0.321608	0.0358267	0	0	0	0	0	0	0	0	0	protein MOR1	6194	P:GO:0007052; P:GO:0030951; P:GO:0046785; F:GO:0035091; F:GO:0043130; F:GO:0051010; F:GO:0061863; C:GO:0000776; C:GO:0000922; C:GO:0005737; C:GO:0035371	P:mitotic spindle organization; P:establishment or maintenance of microtubule cytoskeleton polarity; P:microtubule polymerization; F:phosphatidylinositol binding; F:ubiquitin binding; F:microtubule plus-end binding; F:microtubule plus end polymerase; C:kinetochore; C:spindle pole; C:cytoplasm; C:microtubule plus-end	Transferases	Coding
transcript_c_547	cell culture	15.9818	-0.887553	0.230217	-0.253118	-0.595362	0.434549	-0.502214	-0.0572813	0.175641	1	1	1	0.874483	1	0.879761	1	1	0	0	0	0	0	0	0	0	0	heat shock protein binding protein, putative	6278	P:GO:0006898; P:GO:0007032; P:GO:2000641; C:GO:0010008	P:receptor-mediated endocytosis; P:endosome organization; P:regulation of early endosome to late endosome transport; C:endosome membrane		Coding
transcript_c_548	cell culture	261.133	-0.0253833	-0.729199	-1.00583	-0.723287	-0.140012	-0.827341	-0.819682	-0.66219	1	0.000785539	4.02922e-09	4.41258e-05	1	9.58679e-06	3.41823e-06	0.000195378	0	0	0	0	0	0	0	0	0	nuclear pore complex protein GP210	6231	C:GO:0016020	C:membrane		Coding
transcript_c_549	cell culture	0																										E3 ubiquitin-protein ligase listerin	6206	P:GO:0072344; P:GO:1990116; F:GO:0043023; F:GO:0046872; F:GO:0061630; C:GO:0005829; C:GO:1990112	P:rescue of stalled ribosome; P:ribosome-associated ubiquitin-dependent protein catabolic process; F:ribosomal large subunit binding; F:metal ion binding; F:ubiquitin protein ligase activity; C:cytosol; C:RQC complex	Transferases	Coding	0.273928	(CT)n	Simple_repeat
transcript_c_550	cell culture	111.691	0.422351	1.11293	0.100762	0.99385	-0.137141	0.817633	0.12272	1.38498	0.88755	0.00159591	1	0.00223306	1	0.0125361	0.979668	6.56688e-06	0	0	0	0	0	0	0	0	0	1-phosphatidylinositol-3-phosphate 5-kinase FAB1B isoform X1	6191	P:GO:0016310; P:GO:0046854; F:GO:0000285; F:GO:0005524; F:GO:0046872; C:GO:0010008	P:phosphorylation; P:phosphatidylinositol phosphate biosynthetic process; F:1-phosphatidylinositol-3-phosphate 5-kinase activity; F:ATP binding; F:metal ion binding; C:endosome membrane	1-phosphatidylinositol-3-phosphate 5-kinase	Coding
transcript_c_551	cell culture	24579.9	0.169408	1.21653	0.225651	-0.0979168	0.0726405	0.909874	0.331378	-0.186057	0.920379	1e-09	0.123844	0.71844	1	1e-09	0.0134958	0.264059	0	0	0	0	0	0	0	0	0	CF1 subunit beta	6179	P:GO:0006633; P:GO:0015986; P:GO:0019253; F:GO:0000287; F:GO:0003989; F:GO:0004497; F:GO:0005524; F:GO:0016984; F:GO:0046933; F:GO:0046961; C:GO:0009317; C:GO:0009507; C:GO:0045261	P:fatty acid biosynthetic process; P:ATP synthesis coupled proton transport; P:reductive pentose-phosphate cycle; F:magnesium ion binding; F:acetyl-CoA carboxylase activity; F:monooxygenase activity; F:ATP binding; F:ribulose-bisphosphate carboxylase activity; F:proton-transporting ATP synthase activity, rotational mechanism; F:proton-transporting ATPase activity, rotational mechanism; C:acetyl-C…	H(+)-exporting diphosphatase; Ribulose-bisphosphate carboxylase; H(+)-transporting two-sector ATPase; Oxidoreductases; Acetyl-CoA carboxylase	Coding	0.453148	A-rich	Low_complexity
transcript_c_552	cell culture	0																										cytochrome f	5979	P:GO:0015979; P:GO:0022900; F:GO:0005506; F:GO:0009055; F:GO:0020037; C:GO:0009507; C:GO:0031361	P:photosynthesis; P:electron transport chain; F:iron ion binding; F:electron transfer activity; F:heme binding; C:chloroplast; C:integral component of thylakoid membrane	Oxidoreductases	NonCoding	3.69627	(AGATAA)n;(TTTAATT)n;(ATTTTA)n;(AAGGT)n	Simple_repeat;Simple_repeat;Simple_repeat;Simple_repeat
transcript_c_553	cell culture	492.16	-0.219266	-1.0129	0.532476	1.01927	-0.0279163	-0.403039	0.377021	1.13974	1	0.0875091	0.433423	0.060915	1	0.588586	0.687127	0.0312477	0	0	0	0	0	0	0	0	0	callose synthase 1	6173				Coding
transcript_c_554	cell culture	442.899	0.224367	0.345175	-0.0844647	-0.0857	-0.202592	0.12686	-0.0544265	-0.0789053	1	0.489505	1	1	1	0.91842	1	1	0	0	0	0	0	0	0	0	0	eukaryotic translation initiation factor 4G isoform X1	6172	P:GO:0006417; F:GO:0003723	P:regulation of translation; F:RNA binding		Coding
transcript_c_555	cell culture	370.323	-0.0102677	0	0.160626	-0.0823551	-0.447776	0.348456	0.0170506	0.0471835	1	1	1	1	1	0.972298	1	1	0	0	0	0	0	0	0	0	0	DDB1- and CUL4-associated factor homolog 1 isoform X1	6160	P:GO:0009793; P:GO:0016567; P:GO:0048366; C:GO:0080008	P:embryo development ending in seed dormancy; P:protein ubiquitination; P:leaf development; C:Cul4-RING E3 ubiquitin ligase complex		Coding	5.27597	GA-rich;hAT-N4_ALy	Low_complexity;DNA/hAT-Charlie
transcript_c_556	cell culture	551.7	0.326289	0.102312	-0.176449	0.117759	-0.121548	0.101183	-0.424772	0.721886	1	1	0.958324	1	1	1	0.552175	0.185452	0	0	0	0	0	0	0	0	0	DExH-box ATP-dependent RNA helicase DExH12-like	6185	P:GO:0006401; F:GO:0003676; F:GO:0003724; F:GO:0005524; F:GO:0016787; C:GO:0005681	P:RNA catabolic process; F:nucleic acid binding; F:RNA helicase activity; F:ATP binding; F:hydrolase activity; C:spliceosomal complex	RNA helicase	Coding
transcript_c_557	cell culture	226.143	-0.277632	-0.238001	0.0427736	0.160372	-0.257281	-0.318999	0.361749	0.113141	0.581168	0.30228	1	0.521111	0.947075	0.0708828	0.0295284	0.724749	0	0	0	0	0	0	0	0	0	Zinc finger, PHD-type	6167	F:GO:0046872; C:GO:0016020; C:GO:0016021	F:metal ion binding; C:membrane; C:integral component of membrane		Coding
transcript_c_558	cell culture	379.296	-0.0575697	0.209363	0.938628	0.623961	-0.146366	0.0347604	1.06627	0.584497	1	0.612169	1.33819e-05	0.00812103	1	1	6.85586e-07	0.0145435	0	0	0	0	0	0	0	0	0	1-phosphatidylinositol-3-phosphate 5-kinase FAB1A isoform X1	6061	P:GO:0046854; F:GO:0000166; F:GO:0000285; F:GO:0043167; C:GO:0010008	P:phosphatidylinositol phosphate biosynthetic process; F:nucleotide binding; F:1-phosphatidylinositol-3-phosphate 5-kinase activity; F:ion binding; C:endosome membrane	1-phosphatidylinositol-3-phosphate 5-kinase	Coding
transcript_c_559	cell culture	2144.04	0.0504808	0.113591	0.148718	1.00977	-0.176893	0.158357	-0.468556	1.5273	1	1	1	0.675381	1	1	0.977798	0.377248	0	0	0	0	0	0	0	0	0	putative DNA-directed RNA polymerase	6187	P:GO:0006351; P:GO:0006412; P:GO:0015986; F:GO:0000287; F:GO:0003677; F:GO:0003735; F:GO:0003899; F:GO:0005524; F:GO:0008270; F:GO:0032549; F:GO:0046933; C:GO:0005743; C:GO:0009507; C:GO:0015935; C:GO:0016021; C:GO:0045261; C:GO:0045263	P:transcription, DNA-templated; P:translation; P:ATP synthesis coupled proton transport; F:magnesium ion binding; F:DNA binding; F:structural constituent of ribosome; F:DNA-directed 5'-3' RNA polymerase activity; F:ATP binding; F:zinc ion binding; F:ribonucleoside binding; F:proton-transporting ATP synthase activity, rotational mechanism; C:mitochondrial inner membrane; C:chloroplast; C:small rib…	H(+)-transporting two-sector ATPase; Ligases; DNA-directed RNA polymerase	Coding
transcript_c_560	cell culture	272.343	-0.0237523	-0.401313	-0.00431762	0.136173	-0.249284	-0.342355	-0.0553942	0.47568	1	0.278996	1	0.897481	1	0.299699	1	0.124172	0	0	0	0	0	0	0	0	0	nuclear-pore anchor	6223	P:GO:0006606	P:protein import into nucleus		Coding	0.739193	(GCAGCT)n;(A)n	Simple_repeat;Simple_repeat
transcript_c_561	cell culture	17.1012	0.306414	-1.12758	-0.0798178	-1.11234	-1.48719	-1.73573	0.764445	-1.50748	1	0.399663	1	0.420392	0.990247	0.0988874	0.668981	0.19817	0	0	0	0	0	0	0	0	0	DDB1- and CUL4-associated factor homolog 1 isoform X1	6197	P:GO:0016567; C:GO:0080008	P:protein ubiquitination; C:Cul4-RING E3 ubiquitin ligase complex		Coding	7.19703	(TTTTTC)n;LSU-rRNA_Ath;GA-rich;hAT-N4_ALy	Simple_repeat;rRNA;Low_complexity;DNA/hAT-Charlie
transcript_c_562	cell culture	239.702	-0.105326	0.337415	-0.329024	-0.487066	0.180258	0.207803	-0.0349863	-0.62672	1	0.2094	0.159732	0.023211	1	0.455792	1	0.0019939	0	0	0	0	0	0	0	0	0	reverse transcriptase	6163	P:GO:0006278; P:GO:0090502; F:GO:0003676; F:GO:0003824; F:GO:0003964; F:GO:0004523	P:RNA-dependent DNA biosynthetic process; P:RNA phosphodiester bond hydrolysis, endonucleolytic; F:nucleic acid binding; F:catalytic activity; F:RNA-directed DNA polymerase activity; F:RNA-DNA hybrid ribonuclease activity		Coding	14.8629	(CACCCA)n;L1-3B_ALy;ATLINE1_2	Simple_repeat;LINE/L1;LINE/L1
transcript_c_563	cell culture	144.123	-0.254386	0.497822	-0.359136	-0.190853	-0.373734	0.682259	0.402092	-0.264753	1	0.368082	0.558429	0.911349	1	0.104412	0.491939	0.763185	0	0	0	0	0	0	0	0	0	PREDICTED: LOW QUALITY PROTEIN: uncharacterized protein LOC105127860	6181	C:GO:0000178	C:exosome (RNase complex)		Coding	0.307394	(TGA)n	Simple_repeat
transcript_c_564	cell culture	554.486	-0.0887619	-1.91071	-0.480559	-0.380765	-0.261403	-1.64472	-0.192118	-0.204041	1	1e-09	0.0347835	0.133842	1	1e-09	0.598226	0.562293	0	0	0	0	0	0	0	0	0	lysine-specific histone demethylase 1 homolog 3	6097	P:GO:0006325; P:GO:0006598; F:GO:0046592	P:chromatin organization; P:polyamine catabolic process; F:polyamine oxidase activity	Acting on the CH-NH group of donors	Coding	0.65606	(GCTGCA)n	Simple_repeat
transcript_c_565	cell culture	1188.96	0.107742	-0.608767	-0.683239	-0.132709	0.0185252	-0.72595	-0.426349	-0.219757	1	7.47144e-07	1e-09	0.383624	1	1e-09	6.3809e-05	0.0697879	0	0	0	0	0	0	0	0	0	DUF3414 domain-containing protein	6169	P:GO:0006405; P:GO:0006606; F:GO:0017056; C:GO:0044611	P:RNA export from nucleus; P:protein import into nucleus; F:structural constituent of nuclear pore; C:nuclear pore inner ring		Coding
transcript_c_566	cell culture	442.647	-0.168278	-0.0296359	-0.264254	-0.275346	-0.246563	-0.0458027	0.0486542	-0.370852	1	1	0.240727	0.239661	1	1	1	0.0731106	0	0	0	0	0	0	0	0	0	UDP-glucose:glycoprotein glucosyltransferase isoform X1	6172				Coding
transcript_c_567	cell culture	101.82	-0.207548	0.757174	0.1981	-0.28512	-0.0601496	0.756632	0.16153	-0.362857	1	0.00933857	0.663951	0.436381	1	0.00285486	0.803311	0.244441	0	0	0	0	0	0	0	0	0	centromere-associated protein E isoform X1	6193	C:GO:0009506	C:plasmodesma		Coding
transcript_c_568	cell culture	511.463	-0.0762778	-3.42564	-0.612803	-0.255112	0.0933886	-1.41135	-0.8409	0.0185418	1	0.0023958	0.834661	1	1	0.277551	0.68932	1	0	-1	0	0	0	0	0	0	1	DNA-directed RNA polymerase II subunit 1	6169	P:GO:0006366; F:GO:0001055; F:GO:0003677; F:GO:0046872; C:GO:0005665	P:transcription by RNA polymerase II; F:RNA polymerase II activity; F:DNA binding; F:metal ion binding; C:RNA polymerase II, core complex	DNA-directed RNA polymerase	Coding
transcript_c_569	cell culture	0																										uncharacterized protein LOC110641940 isoform X2	6228	P:GO:0006623; P:GO:0045053; C:GO:0009506; C:GO:0019898	P:protein targeting to vacuole; P:protein retention in Golgi apparatus; C:plasmodesma; C:extrinsic component of membrane		Coding
transcript_c_570	cell culture	1048.07	0.0697264	0.389126	0.196428	0.175741	0.145162	0.126987	0.231855	0.264232	1	0.0854492	0.463018	0.582664	1	0.70247	0.357027	0.27499	0	0	0	0	0	0	0	0	0	eukaryotic translation initiation factor 4G isoform X1	6166	P:GO:0006417; F:GO:0003723	P:regulation of translation; F:RNA binding		Coding
transcript_c_571	cell culture	6.09613	0.0913673	-0.241664	0.148578	0.182146	0.0723354	0.961241	0.708319	-0.221221	1	1	1	1	1	0.585041	0.817017	1	0	0	0	0	0	0	0	0	0	E3 ubiquitin-protein ligase UPL3	6175	P:GO:0016567; P:GO:0042023; F:GO:0004842; C:GO:0005886	P:protein ubiquitination; P:DNA endoreduplication; F:ubiquitin-protein transferase activity; C:plasma membrane	Transferases	Coding	0.744939	(ATG)n	Simple_repeat
transcript_c_572	cell culture	87.642	-0.210487	-0.63021	0.0595381	-0.172286	0.0234416	-0.997032	-0.246579	-0.316042	1	0.144383	1	0.845777	1	0.00423913	0.659639	0.47353	0	0	0	0	0	0	0	0	0	calcineurin-binding protein 1	6197	P:GO:0006336; C:GO:0005634	P:DNA replication-independent nucleosome assembly; C:nucleus		Coding	0.839116	(GA)n;(GAA)n	Simple_repeat;Simple_repeat
transcript_c_573	cell culture	752.963	0.110694	-0.197218	-0.456793	0.0127903	0.0788917	-0.193481	-0.160483	-0.0922382	1	0.474944	0.00982086	1	1	0.398958	0.573153	0.871648	0	0	0	0	0	0	0	0	0	DNA-directed RNA polymerase II subunit 1	6187	P:GO:0006366; F:GO:0001055; F:GO:0003677; F:GO:0046872; C:GO:0005665	P:transcription by RNA polymerase II; F:RNA polymerase II activity; F:DNA binding; F:metal ion binding; C:RNA polymerase II, core complex	DNA-directed RNA polymerase	Coding
transcript_c_574	cell culture	0.891762	0.558525	-0.562249	-0.429277	0	0	-0.593546	-0.426584	0	1	0.598962	0.82671	1	1	0.6071	0.843355	1	0	0	0	0	0	0	0	0	0	pre-mRNA-processing-splicing factor 8	6115	P:GO:0000244; P:GO:0006508; F:GO:0008237; F:GO:0017070; F:GO:0030619; F:GO:0030620; F:GO:0030623; F:GO:0070122; F:GO:0097157; C:GO:0005682; C:GO:0071013	P:spliceosomal tri-snRNP complex assembly; P:proteolysis; F:metallopeptidase activity; F:U6 snRNA binding; F:U1 snRNA binding; F:U2 snRNA binding; F:U5 snRNA binding; F:isopeptidase activity; F:pre-mRNA intronic binding; C:U5 snRNP; C:catalytic step 2 spliceosome	Acting on peptide bonds (peptidases)	Coding
transcript_c_575	cell culture	4301.51	-0.0278681	0.396522	-0.0968461	0.341067	0.158067	0.354286	-0.231996	0.262224	1	0.000627238	0.564573	0.00141762	1	0.000593798	0.0435431	0.0206845	0	0	0	0	0	0	0	0	0	callose synthase 9	6171	P:GO:0006075; P:GO:0008360; P:GO:0071555; F:GO:0003843; C:GO:0000148; C:GO:0016021	P:(1->3)-beta-D-glucan biosynthetic process; P:regulation of cell shape; P:cell wall organization; F:1,3-beta-D-glucan synthase activity; C:1,3-beta-D-glucan synthase complex; C:integral component of membrane	1,3-beta-glucan synthase	Coding
transcript_c_576	cell culture	116.415	-0.260283	1.17962	-0.741178	1.22844	-1.22183	0.520576	-0.591438	1.46285	1	0.518466	0.819527	0.562623	1	0.911537	0.921059	0.428416	0	0	0	0	0	0	0	0	0	DExH-box ATP-dependent RNA helicase DExH12-like	6194	P:GO:0006401; F:GO:0003676; F:GO:0003724; F:GO:0005524; F:GO:0016787; C:GO:0005681	P:RNA catabolic process; F:nucleic acid binding; F:RNA helicase activity; F:ATP binding; F:hydrolase activity; C:spliceosomal complex	RNA helicase	Coding
transcript_c_577	cell culture	190.761	0.165603	0.519925	-0.694883	-0.272014	-0.144087	-0.395654	-0.0279892	0.0761138	1	0.568782	0.331629	0.909337	1	0.669689	1	1	0	0	0	0	0	0	0	0	0	E3 ubiquitin-protein ligase UPL3	6137	P:GO:0016567; F:GO:0004842; F:GO:0016874	P:protein ubiquitination; F:ubiquitin-protein transferase activity; F:ligase activity	Transferases; Ligases	Coding	0.961382	(TGAAGA)n	Simple_repeat
transcript_c_578	cell culture	885.153	0.643595	0.976491	-0.345558	-0.433254	0.194258	0.79419	0.242278	-1.01655	0.773543	0.0514533	0.648598	0.533656	1	0.0840457	0.849338	0.0295618	0	0	0	0	0	0	0	0	0	putative NADH:ubiquinone reductase (H(+)-translocating)	6170	P:GO:0015990; P:GO:0042773; F:GO:0008137; F:GO:0048039; C:GO:0016021; C:GO:0031966; C:GO:0070469	P:electron transport coupled proton transport; P:ATP synthesis coupled electron transport; F:NADH dehydrogenase (ubiquinone) activity; F:ubiquinone binding; C:integral component of membrane; C:mitochondrial membrane; C:respirasome	NADH:ubiquinone reductase (H(+)-translocating); NADH dehydrogenase (quinone); NAD(P)H dehydrogenase (quinone)	NonCoding
transcript_c_579	cell culture	0																										protein SPIRRIG isoform X1	6182				Coding
transcript_c_580	cell culture	1008.01	-0.0619322	-0.209763	0.344159	0.406449	-0.0209659	-0.317558	0.456275	0.277959	1	0.0137976	2.76287e-08	1e-09	1	6.03818e-06	1e-09	1.09506e-05	0	0	0	0	0	0	0	0	0	protein TIC236, chloroplastic isoform X1	6204	P:GO:0009306; C:GO:0005887	P:protein secretion; C:integral component of plasma membrane		Coding
transcript_c_581	cell culture	314.47	-0.0993459	-0.734608	-1.0419	-0.613294	-0.0302678	-0.935478	-0.787257	-0.632321	1	4.22405e-05	1e-09	3.18406e-05	1	1.78816e-09	5.93595e-08	1.40734e-05	0	0	0	0	0	0	0	0	0	nuclear pore complex protein GP210 isoform X1	6169	C:GO:0016020	C:membrane		Coding
transcript_c_582	cell culture	1135.4	0.100592	0.630066	-0.129935	-0.138107	-0.026401	0.552669	-0.00188869	-0.111862	1	2.40861e-06	0.474278	0.465176	1	3.53009e-06	1	0.60187	0	0	0	0	0	0	0	0	0	mediator of RNA polymerase II transcription subunit 14 isoform X1	6159	P:GO:0006357; F:GO:0003712; C:GO:0016592; C:GO:0070847	P:regulation of transcription by RNA polymerase II; F:transcription coregulator activity; C:mediator complex; C:core mediator complex		Coding	0.616983	(CAA)n	Simple_repeat
transcript_c_583	cell culture	1139.69	0.000282343	0.494599	0.291476	0.330091	0.00743533	0.488845	0.340272	0.156581	1	0.000228792	0.0222183	0.00943145	1	3.39032e-05	0.00683387	0.342194	0	0	0	0	0	0	0	0	0	mediator of RNA polymerase II transcription subunit 13 isoform X1	6138				Coding	0.439883	(TC)n	Simple_repeat
transcript_c_584	cell culture	342.921	-0.641701	0.416974	-1.49142	-0.73509	-0.497425	-0.217116	-0.556173	-0.70252	1	0.911677	0.169393	0.692362	1	1	0.823778	0.707726	0	0	0	0	0	0	0	0	0	TATA-binding protein-associated factor BTAF1 isoform X1	6189	F:GO:0003677; F:GO:0005524; F:GO:0008094; F:GO:0017025; F:GO:0070615	F:DNA binding; F:ATP binding; F:ATPase, acting on DNA; F:TBP-class protein binding; F:nucleosome-dependent ATPase activity		Coding
transcript_c_585	cell culture	556.775	0.0920287	0.609425	0.201771	-0.0163967	0.0813568	0.55426	0.115264	-0.0211567	1	0.000541658	0.322567	1	1	0.000390027	0.729503	1	0	0	0	0	0	0	0	0	0	centromere-associated protein E isoform X1	6201	C:GO:0009506	C:plasmodesma		Coding
transcript_c_586	cell culture	1329.17	-0.0484847	-1.55059	-0.993084	-0.621117	-0.0644281	-1.65267	-0.676072	-0.469544	1	1e-09	1e-09	1.35157e-06	1	1e-09	8.23696e-08	0.000423134	0	0	0	0	0	0	0	0	0	uncharacterized protein At3g06530 isoform X1	6164	P:GO:0000462; P:GO:0045943; F:GO:0030515; C:GO:0030686; C:GO:0032040; C:GO:0034455	P:maturation of SSU-rRNA from tricistronic rRNA transcript (SSU-rRNA, 5.8S rRNA, LSU-rRNA); P:positive regulation of transcription by RNA polymerase I; F:snoRNA binding; C:90S preribosome; C:small-subunit processome; C:t-UTP complex		Coding
transcript_c_587	cell culture	0																										pre-mRNA-processing-splicing factor 8A	6164	P:GO:0000244; P:GO:0006508; F:GO:0008237; F:GO:0017070; F:GO:0030619; F:GO:0030620; F:GO:0030623; F:GO:0070122; F:GO:0097157; C:GO:0005682; C:GO:0071013	P:spliceosomal tri-snRNP complex assembly; P:proteolysis; F:metallopeptidase activity; F:U6 snRNA binding; F:U1 snRNA binding; F:U2 snRNA binding; F:U5 snRNA binding; F:isopeptidase activity; F:pre-mRNA intronic binding; C:U5 snRNP; C:catalytic step 2 spliceosome	Acting on peptide bonds (peptidases)	Coding
transcript_c_588	cell culture	3.50037	-1.08201	-0.737788	-0.468814	0.346744	-0.792901	0.368842	0.314726	-0.401564	1	0.782792	0.978987	1	1	0.997676	1	1	0	0	0	0	0	0	0	0	0	protein SWEETIE	6183				NonCoding	0.727802	(TCCTC)n	Simple_repeat
transcript_c_589	cell culture	90.376	0	-0.169358	-0.0675014	-0.329916	0.236912	-0.470787	-0.0343277	-0.437869	1	1	1	0.993538	1	0.829487	1	0.911142	0	0	0	0	0	0	0	0	0	protein CELLULOSE SYNTHASE INTERACTIVE 1	6171	P:GO:0051211; P:GO:2001006; F:GO:0008017	P:anisotropic cell growth; P:regulation of cellulose biosynthetic process; F:microtubule binding		Coding	0.534759	(TGCTGT)n	Simple_repeat
transcript_c_590	cell culture	518.305	-0.43593	0.084721	0.441413	0.533206	0.12918	-0.205107	-0.223773	1.39196	1	1	0.988306	0.958684	1	1	1	0.463085	0	0	0	0	0	0	0	0	0	1-phosphatidylinositol-3-phosphate 5-kinase FAB1B	6163	P:GO:0016310; P:GO:0046854; F:GO:0000285; F:GO:0005524; F:GO:0046872; C:GO:0010008	P:phosphorylation; P:phosphatidylinositol phosphate biosynthetic process; F:1-phosphatidylinositol-3-phosphate 5-kinase activity; F:ATP binding; F:metal ion binding; C:endosome membrane	1-phosphatidylinositol-3-phosphate 5-kinase	Coding
transcript_c_591	cell culture	1071.06	-0.146595	0.997992	0.0483094	0.584682	0.160513	0.870221	0.0668792	0.596977	1	1.35905e-08	1	0.00046041	1	3.17219e-08	0.965513	0.00034946	0	0	0	0	0	0	0	0	0	callose synthase 10 isoform X2	6141	P:GO:0006075; P:GO:0008360; P:GO:0071555; F:GO:0003843; C:GO:0000148; C:GO:0016021	P:(1->3)-beta-D-glucan biosynthetic process; P:regulation of cell shape; P:cell wall organization; F:1,3-beta-D-glucan synthase activity; C:1,3-beta-D-glucan synthase complex; C:integral component of membrane	1,3-beta-glucan synthase	Coding
transcript_c_592	cell culture	338.765	0.239436	-1.77295	-2.95713	-0.780289	0.111375	-1.66616	-2.53214	-0.628732	0.303765	1e-09	1e-09	1e-09	1	1e-09	1e-09	4.53045e-09	0	0	-1	0	0	0	-1	0	2	uncharacterized protein LOC110618598 isoform X3	6155	F:GO:0043531	F:ADP binding		Coding	1.16978	(AGA)n;(CCT)n;(GAT)n	Simple_repeat;Simple_repeat;Simple_repeat
transcript_c_593	cell culture	121.113	0.450975	0.515805	0.615867	0.348465	0.347782	1.59644	0.407018	0.25455	1	0.451652	0.259365	0.691028	1	0.00019627	0.57991	0.840362	0	0	0	0	0	0	0	0	0	hypothetical protein	6153	P:GO:0090502; F:GO:0003676; F:GO:0003824; F:GO:0004523	P:RNA phosphodiester bond hydrolysis, endonucleolytic; F:nucleic acid binding; F:catalytic activity; F:RNA-DNA hybrid ribonuclease activity		Coding	15.3421	ATLINE1_10A;ATLINE1_8;META1_I	LINE/L1;LINE/L1;LTR/Copia
transcript_c_594	cell culture	3.17134	0.630377	0.485209	-0.196957	0.958756	0.0178071	1.08635	-0.686063	0.365856	1	0.930726	1	0.718375	1	0.561543	0.863592	1	0	0	0	0	0	0	0	0	0	1-phosphatidylinositol-3-phosphate 5-kinase FAB1B isoform X1	6141	P:GO:0046854; F:GO:0000285; F:GO:0005488; C:GO:0010008	P:phosphatidylinositol phosphate biosynthetic process; F:1-phosphatidylinositol-3-phosphate 5-kinase activity; F:binding; C:endosome membrane	1-phosphatidylinositol-3-phosphate 5-kinase	Coding
transcript_c_595	cell culture	0																										DExH-box ATP-dependent RNA helicase DExH14 isoform X4	6142	P:GO:0006401; F:GO:0003676; F:GO:0003724; F:GO:0005524; F:GO:0016787; C:GO:0005681	P:RNA catabolic process; F:nucleic acid binding; F:RNA helicase activity; F:ATP binding; F:hydrolase activity; C:spliceosomal complex	RNA helicase	Coding
transcript_c_596	cell culture	0																										protein ILITYHIA	6197	P:GO:0006417; P:GO:0009682; P:GO:0033674; F:GO:0019887; F:GO:0019901; F:GO:0043022; C:GO:0005829	P:regulation of translation; P:induced systemic resistance; P:positive regulation of kinase activity; F:protein kinase regulator activity; F:protein kinase binding; F:ribosome binding; C:cytosol		Coding
transcript_c_597	cell culture	976.146	-0.0147586	0.164059	0.0563027	0.229285	0.0544344	0.122719	0.135244	0.152824	1	0.200919	0.802212	0.01899	1	0.304623	0.248929	0.164553	0	0	0	0	0	0	0	0	0	proteasome-associated protein ECM29 homolog isoform X2	6156	P:GO:0043248; F:GO:0060090; C:GO:0005737	P:proteasome assembly; F:molecular adaptor activity; C:cytoplasm		Coding	0.844704	(TCCTC)n;(ATCT)n	Simple_repeat;Simple_repeat
transcript_c_598	cell culture	690.781	-0.108282	-0.408525	-0.481331	-0.129549	-0.000248513	-0.43902	-0.353144	-0.236081	1	0.00497891	4.47387e-05	0.484402	1	0.000431204	0.00498115	0.0828569	0	0	0	0	0	0	0	0	0	DUF3414 domain-containing protein	6136	P:GO:0006405; P:GO:0006606; F:GO:0017056; C:GO:0044611	P:RNA export from nucleus; P:protein import into nucleus; F:structural constituent of nuclear pore; C:nuclear pore inner ring		Coding
transcript_c_599	cell culture	2208.52	0.0272479	1.20319	0.454815	1.06707	-0.0268863	1.03926	0.422914	0.859721	1	1e-09	6.50265e-09	1e-09	1	1e-09	1.22187e-07	1e-09	0	0	0	0	0	0	0	0	0	protease Do-like 7	6145	P:GO:0006508; F:GO:0008233; C:GO:0005634	P:proteolysis; F:peptidase activity; C:nucleus		Coding	0.91131	(AGG)n;(CTTATT)n	Simple_repeat;Simple_repeat
transcript_c_600	cell culture	202.959	-0.369925	0.365006	0.176588	0.254105	-0.10514	0.366694	0.119184	0.138141	0.0672478	0.0309743	0.252287	0.13078	1	0.0108383	0.577135	0.53766	0	0	0	0	0	0	0	0	0	uncharacterized protein LOC106384431	6141	P:GO:0090502; F:GO:0003676; F:GO:0003824; F:GO:0004523	P:RNA phosphodiester bond hydrolysis, endonucleolytic; F:nucleic acid binding; F:catalytic activity; F:RNA-DNA hybrid ribonuclease activity		Coding	23.4652	ATLINE1_2;L1-3B_ALy;L1-3B_ALy;L1-3B_ALy	LINE/L1;LINE/L1;LINE/L1;LINE/L1
transcript_c_601	cell culture	238.386	0.119738	-0.323409	-0.512924	-0.315881	0.13868	-0.37809	0.0668539	-0.708449	1	0.599386	0.22742	0.608782	1	0.413737	1	0.072705	0	0	0	0	0	0	0	0	0	E3 ubiquitin-protein ligase PRT6 isoform X1	6115	P:GO:0016567; P:GO:0071596; F:GO:0061630; C:GO:0000151; C:GO:0005737	P:protein ubiquitination; P:ubiquitin-dependent protein catabolic process via the N-end rule pathway; F:ubiquitin protein ligase activity; C:ubiquitin ligase complex; C:cytoplasm	Transferases	Coding	0.45789	(TGTGG)n	Simple_repeat
transcript_c_602	cell culture	36.063	0.466385	-2.31069	0.761929	0.453532	-0.22095	-0.889777	0.265196	0.298104	1	0.0495153	0.676236	0.934163	1	0.551467	1	1	0	0	0	0	0	0	0	0	0	eukaryotic translation initiation factor 4G isoform X1	6172	P:GO:0006417; F:GO:0003723	P:regulation of translation; F:RNA binding		Coding
transcript_c_603	cell culture	1126.01	-0.0689768	1.18148	-0.0182255	-0.0131263	0.00701369	1.10292	-0.14178	-0.110652	1	1e-09	1	1	1	1e-09	0.187393	0.354348	0	0	0	0	0	0	0	0	0	vacuolar protein sorting-associated protein 8 homolog	6138	P:GO:0006623; P:GO:0034058; C:GO:0005770; C:GO:0030897	P:protein targeting to vacuole; P:endosomal vesicle fusion; C:late endosome; C:HOPS complex		Coding
transcript_c_604	cell culture	487.895	0.0959518	-1.46556	-0.478486	-0.400434	0.0830168	-1.33829	-0.466805	-0.3543	1	1e-09	4.14378e-07	3.85193e-05	1	1e-09	1.83026e-06	0.000273001	0	0	0	0	0	0	0	0	0	guanine nucleotide exchange factor SPIKE 1 isoform X1	6131	P:GO:0007264; P:GO:0050790; F:GO:0005085	P:small GTPase mediated signal transduction; P:regulation of catalytic activity; F:guanyl-nucleotide exchange factor activity		Coding	1.92465	(TC)n;(GA)n;(GGCTGT)n	Simple_repeat;Simple_repeat;Simple_repeat
transcript_c_605	cell culture	315.003	-0.109609	-2.98954	-1.21179	-0.896657	-0.0823792	-3.12813	-1.05023	-0.695024	1	1e-09	1e-09	1e-09	1	1e-09	1e-09	1e-09	0	-1	0	0	0	-1	0	0	2	DNA-directed RNA polymerase V subunit 1	6068	P:GO:0006351; F:GO:0003677; F:GO:0003899; F:GO:0046872; C:GO:0005666	P:transcription, DNA-templated; F:DNA binding; F:DNA-directed 5'-3' RNA polymerase activity; F:metal ion binding; C:RNA polymerase III complex	DNA-directed RNA polymerase	Coding
transcript_c_606	cell culture	288.197	0.0490301	1.60354	0.9395	0.908465	-0.209361	1.42257	0.961721	0.954815	1	1e-09	1e-09	1e-09	1	1e-09	1e-09	1e-09	0	0	0	0	0	0	0	0	0	ribonuclease H	6125	P:GO:0090502; F:GO:0003676; F:GO:0003824; F:GO:0004523	P:RNA phosphodiester bond hydrolysis, endonucleolytic; F:nucleic acid binding; F:catalytic activity; F:RNA-DNA hybrid ribonuclease activity		Coding	14.5143	L1-7_ALy;L1-3B_ALy;L1-3B_ALy;ATGP7LTR	LINE/L1;LINE/L1;LINE/L1;LTR/Gypsy
transcript_c_607	cell culture	0.382445	0	-0.501359	-0.537079	0	0	-0.508127	-0.502309	0	1	0.666218	0.710324	1	1	0.694603	0.764352	1	0	0	0	0	0	0	0	0	0	serine/threonine-protein kinase TOR	6209	P:GO:0006468; P:GO:0016242; P:GO:0038202; F:GO:0005524; F:GO:0044877; F:GO:0106310; F:GO:0106311; C:GO:0031931; C:GO:0031932	P:protein phosphorylation; P:negative regulation of macroautophagy; P:TORC1 signaling; F:ATP binding; F:protein-containing complex binding; F:protein serine kinase activity; F:protein threonine kinase activity; C:TORC1 complex; C:TORC2 complex	Non-specific serine/threonine protein kinase	Coding
transcript_c_608	cell culture	0.389643	-0.478731	0.207244	0	0.157593	-0.490644	-0.0718945	0	0	1	0.996159	1	1	1	1	1	1	0	0	0	0	0	0	0	0	0	calpain-type cysteine protease DEK1	6148	P:GO:0006508; F:GO:0004198; C:GO:0005737; C:GO:0016021	P:proteolysis; F:calcium-dependent cysteine-type endopeptidase activity; C:cytoplasm; C:integral component of membrane	Acting on peptide bonds (peptidases)	Coding
transcript_c_609	cell culture	3.41033	-0.112966	-0.0425318	0.377837	-0.134639	-0.421521	-0.389349	-0.0826211	-0.303101	1	1	0.925091	1	1	0.873246	1	0.990607	0	0	0	0	0	0	0	0	0	protein MOR1-like	6213	P:GO:0007052; P:GO:0030951; P:GO:0046785; F:GO:0035091; F:GO:0043130; F:GO:0051010; F:GO:0061863; C:GO:0000776; C:GO:0000922; C:GO:0005737; C:GO:0035371	P:mitotic spindle organization; P:establishment or maintenance of microtubule cytoskeleton polarity; P:microtubule polymerization; F:phosphatidylinositol binding; F:ubiquitin binding; F:microtubule plus-end binding; F:microtubule plus end polymerase; C:kinetochore; C:spindle pole; C:cytoplasm; C:microtubule plus-end	Transferases	Coding	0.338001	(CTG)n	Simple_repeat
transcript_c_610	cell culture	908.03	0.220167	-0.20289	-0.271726	0.0859056	0.11386	-0.317608	-0.0945371	-0.058781	0.933168	0.420142	0.161141	0.895498	1	0.0798127	0.848239	0.992213	0	0	0	0	0	0	0	0	0	DNA-directed RNA polymerase II subunit 1	6161	P:GO:0006366; F:GO:0001055; F:GO:0003677; F:GO:0046872; C:GO:0005665	P:transcription by RNA polymerase II; F:RNA polymerase II activity; F:DNA binding; F:metal ion binding; C:RNA polymerase II, core complex	DNA-directed RNA polymerase	Coding
transcript_c_611	cell culture	377.297	-0.030463	0.519335	0.290415	-0.238425	-0.03743	0.208667	0.217791	-0.358001	1	0.00144088	0.0573962	0.167792	1	0.234422	0.216487	0.0173958	0	0	0	0	0	0	0	0	0	Seven transmembrane MLO family protein	6120	P:GO:0006278; P:GO:0015074; F:GO:0003676; F:GO:0003964; F:GO:0016740; F:GO:0016779; C:GO:0016021	P:RNA-dependent DNA biosynthetic process; P:DNA integration; F:nucleic acid binding; F:RNA-directed DNA polymerase activity; F:transferase activity; F:nucleotidyltransferase activity; C:integral component of membrane		Coding	35.9804	C;C;C;ATCopia2I	Copia-81_ALY-I;Copia-81_ALY-I;Copia-81_ALY-I;LTR/Copia
transcript_c_612	cell culture	714.599	-0.407967	-1.97557	0.536845	0.985129	-0.261843	-1.16467	0.746243	1.12627	1	0.156338	0.924225	0.674347	1	0.481552	0.807564	0.578238	0	0	0	0	0	0	0	0	0	transformation/transcription domain-associated protein	6211	P:GO:0006281; P:GO:0006355; P:GO:0006468; F:GO:0003712; F:GO:0005524; F:GO:0106310; F:GO:0106311; C:GO:0000124; C:GO:0035267	P:DNA repair; P:regulation of transcription, DNA-templated; P:protein phosphorylation; F:transcription coregulator activity; F:ATP binding; F:protein serine kinase activity; F:protein threonine kinase activity; C:SAGA complex; C:NuA4 histone acetyltransferase complex	Non-specific serine/threonine protein kinase	Coding
transcript_c_613	cell culture	292.496	0.0393517	-0.470782	-0.239791	-0.283758	-0.0826984	-0.601806	-0.334216	0.183846	1	0.260467	0.65614	0.582328	1	0.0704389	0.44834	0.816153	0	0	0	0	0	0	0	0	0	dnaJ homolog subfamily C GRV2 isoform X2	6135	P:GO:0007032; P:GO:2000641	P:endosome organization; P:regulation of early endosome to late endosome transport		Coding	0.945395	(CCA)n;(CTTTTC)n	Simple_repeat;Simple_repeat
transcript_c_614	cell culture	0																										DNA-directed RNA polymerase II subunit 1	6123	P:GO:0006366; F:GO:0001055; F:GO:0003677; F:GO:0046872; C:GO:0005665	P:transcription by RNA polymerase II; F:RNA polymerase II activity; F:DNA binding; F:metal ion binding; C:RNA polymerase II, core complex	DNA-directed RNA polymerase	Coding
transcript_c_615	cell culture	364.566	0.534064	2.60095	1.33723	0.740397	0.393712	2.24226	1.57135	0.455264	0.0212878	1e-09	1e-09	5.71569e-06	0.334834	1e-09	1e-09	0.0101188	0	1	0	0	0	1	0	0	2	uncharacterized protein LOC106384431	6142	P:GO:0090502; F:GO:0003676; F:GO:0004523	P:RNA phosphodiester bond hydrolysis, endonucleolytic; F:nucleic acid binding; F:RNA-DNA hybrid ribonuclease activity		Coding	19.1469	ATLINE1_2;ATLINE1_2	LINE/L1;LINE/L1
transcript_c_616	cell culture	715.619	0.0904153	1.15846	0.346221	0.432638	0.00491541	0.736405	0.178083	0.326631	1	1e-09	0.0364478	0.00835081	1	8.7543e-07	0.427787	0.0632377	0	0	0	0	0	0	0	0	0	histone acetyltransferase HAC1 isoform X1	6084				Coding	0.986193	(TGG)n	Simple_repeat
transcript_c_617	cell culture	159.197	-0.0705248	-0.178134	0.262326	0.0866333	-0.192498	-0.185776	0.382317	0.0479724	1	0.470252	0.0790869	0.806394	1	0.334022	0.0073961	0.985319	0	0	0	0	0	0	0	0	0	uncharacterized protein LOC107178892	6119	P:GO:0090502; F:GO:0003676; F:GO:0004523	P:RNA phosphodiester bond hydrolysis, endonucleolytic; F:nucleic acid binding; F:RNA-DNA hybrid ribonuclease activity		Coding	21.1636	GA-rich;L1-3_ALy;L1-10_ALy;ATLINE1_2;L1-3_ALy	Low_complexity;LINE/L1;LINE/L1;LINE/L1;LINE/L1
transcript_c_618	cell culture	38.0779	-0.0878924	0	0.357469	0	0.07139	0.589254	0.309056	0.122985	1	1	0.921284	1	1	0.649199	0.971305	1	0	0	0	0	0	0	0	0	0	unnamed protein product	6116	P:GO:0090502; F:GO:0003676; F:GO:0004523	P:RNA phosphodiester bond hydrolysis, endonucleolytic; F:nucleic acid binding; F:RNA-DNA hybrid ribonuclease activity		Coding	22.4984	L1-3B_ALy;L1-3B_ALy	LINE/L1;LINE/L1
transcript_c_619	cell culture	13.5119	0	-1.09954	-0.642525	0	0	-1.15061	-0.642336	0	1	0.163342	0.613464	1	1	0.177883	0.630891	1	0	0	0	0	0	0	0	0	0	CCR4-NOT transcription complex subunit 1-like isoform X1	6130				Coding	0.40783	(TTTA)n	Simple_repeat
transcript_c_620	cell culture	932.485	-0.0144353	0.504895	0.170931	0.379468	-0.087691	-0.0839744	0.216401	0.56408	1	0.211122	0.84721	0.393615	1	1	0.751588	0.124052	0	0	0	0	0	0	0	0	0	mediator of RNA polymerase II transcription subunit 14 isoform X1	6133	P:GO:0006357; F:GO:0003712; C:GO:0016592; C:GO:0070847	P:regulation of transcription by RNA polymerase II; F:transcription coregulator activity; C:mediator complex; C:core mediator complex		Coding	0.619599	(CAA)n	Simple_repeat
transcript_c_621	cell culture	1209.23	0.856665	1.29589	0.71545	0.643537	0.71857	1.37802	0.555019	0.777746	1.70198e-05	1e-09	8.79343e-05	0.000763071	0.00120285	1e-09	0.00375238	3.00364e-05	0	0	0	0	0	0	0	0	0	ferric reduction oxidase 2-like	6134	C:GO:0016020	C:membrane		Coding	1.10858	GA-rich;(GGCTC)n	Low_complexity;Simple_repeat
transcript_c_622	cell culture	694.97	0.860846	1.61591	0.0242464	-0.122373	1.10104	1.3408	-0.092899	-0.117367	1.1536e-06	1e-09	1	0.761492	1e-09	1e-09	0.879795	0.769654	0	0	0	0	0	0	0	0	0	LOW QUALITY PROTEIN: uncharacterized protein LOC17899005	6145	P:GO:0090502; F:GO:0003676; F:GO:0003824; F:GO:0004523	P:RNA phosphodiester bond hydrolysis, endonucleolytic; F:nucleic acid binding; F:catalytic activity; F:RNA-DNA hybrid ribonuclease activity		Coding	22.8478	L1-3B_ALy;L1-6_ALy;L1-3_ALy	LINE/L1;LINE/L1;LINE/L1
transcript_c_623	cell culture	49.9971	-0.395565	1.37331	0.627795	0.538654	0.0351784	1.07271	-0.162257	0.0789761	0.984084	9.69763e-07	0.0161115	0.0623755	1	3.71484e-05	0.83325	1	0	0	0	0	0	0	0	0	0	uncharacterized protein LOC106384431	6117	P:GO:0090502; F:GO:0003676; F:GO:0004523	P:RNA phosphodiester bond hydrolysis, endonucleolytic; F:nucleic acid binding; F:RNA-DNA hybrid ribonuclease activity		Coding	26.9413	ATLINE1_1;ATLINE1_1	LINE/L1;LINE/L1
transcript_c_624	cell culture	0																										THO complex subunit 2	6213	P:GO:0006397; P:GO:0006406; C:GO:0000347	P:mRNA processing; P:mRNA export from nucleus; C:THO complex		Coding	0.708192	(ACTC)n;(TAT)n	Simple_repeat;Simple_repeat
transcript_c_625	cell culture	8.46395	0.584356	0.155579	0.205635	0.355912	0.519269	0.0870178	0.228863	0.976822	1	1	1	1	1	1	1	0.57056	0	0	0	0	0	0	0	0	0	ATP-dependent helicase BRM	6110	P:GO:0006468; P:GO:0040029; P:GO:0043044; P:GO:0045944; F:GO:0003677; F:GO:0004386; F:GO:0005524; F:GO:0008094; F:GO:0070615; F:GO:0106310; F:GO:0106311	P:protein phosphorylation; P:regulation of gene expression, epigenetic; P:ATP-dependent chromatin remodeling; P:positive regulation of transcription by RNA polymerase II; F:DNA binding; F:helicase activity; F:ATP binding; F:ATPase, acting on DNA; F:nucleosome-dependent ATPase activity; F:protein serine kinase activity; F:protein threonine kinase activity	Non-specific serine/threonine protein kinase	Coding
transcript_c_626	cell culture	271.575	1.08264	1.34068	0.0165957	-0.165017	0.329081	1.63231	0.465892	-0.930306	0.339522	0.0278289	1	1	1	0.00182183	0.613189	0.14309	0	0	0	0	0	0	0	0	0	envelope membrane carbon uptake protein	6159	P:GO:0006633; P:GO:0015979; F:GO:0003989; F:GO:0005524; C:GO:0009317; C:GO:0009507; C:GO:0009522; C:GO:0016021	P:fatty acid biosynthetic process; P:photosynthesis; F:acetyl-CoA carboxylase activity; F:ATP binding; C:acetyl-CoA carboxylase complex; C:chloroplast; C:photosystem I; C:integral component of membrane	Acetyl-CoA carboxylase	Coding	2.84137	(AGATAA)n;(TTTAATT)n;(ATTTTA)n	Simple_repeat;Simple_repeat;Simple_repeat
transcript_c_627	cell culture	709.183	0.193313	0.493727	0.14192	-0.00705624	0.0137517	0.621583	0.164567	-0.0744182	1	0.0152568	0.649585	1	1	0.000298736	0.573444	0.94728	0	0	0	0	0	0	0	0	0	auxin transport protein BIG isoform X1	6127	P:GO:0009620; P:GO:0009733; P:GO:0009826; P:GO:0009926; P:GO:0010311; P:GO:0048281; F:GO:0008270; F:GO:0016874; C:GO:0005829; C:GO:0009506	P:response to fungus; P:response to auxin; P:unidimensional cell growth; P:auxin polar transport; P:lateral root formation; P:inflorescence morphogenesis; F:zinc ion binding; F:ligase activity; C:cytosol; C:plasmodesma	Ligases	Coding
transcript_c_628	cell culture	273.507	0.0442965	2.90147	0.654033	0.341714	0.157174	2.73689	0.688601	0.370183	1	1e-09	1.98195e-06	0.0373041	1	1e-09	1.07748e-06	0.0181434	0	1	0	0	0	1	0	0	2	PREDICTED: uncharacterized protein LOC109129898	6142	P:GO:0090502; F:GO:0003676; F:GO:0003824; F:GO:0004523	P:RNA phosphodiester bond hydrolysis, endonucleolytic; F:nucleic acid binding; F:catalytic activity; F:RNA-DNA hybrid ribonuclease activity		Coding	29.5018	A-rich;L1-3B_ALy;L1-3B_ALy	Low_complexity;LINE/L1;LINE/L1
transcript_c_629	cell culture	751.483	-0.236985	1.26297	0.215731	1.21506	-0.232111	1.25793	0.460367	1.25532	1	3.56457e-07	0.558429	5.17415e-08	1	1.11061e-08	0.0773022	1.84735e-08	0	0	0	0	0	0	0	0	0	1-phosphatidylinositol-3-phosphate 5-kinase FAB1B isoform X1	6103	P:GO:0016310; P:GO:0046854; F:GO:0000285; F:GO:0005524; F:GO:0046872; C:GO:0010008	P:phosphorylation; P:phosphatidylinositol phosphate biosynthetic process; F:1-phosphatidylinositol-3-phosphate 5-kinase activity; F:ATP binding; F:metal ion binding; C:endosome membrane	1-phosphatidylinositol-3-phosphate 5-kinase	Coding	0.868425	(TATGCA)n;(GAC)n	Simple_repeat;Simple_repeat
transcript_c_630	cell culture	1551.53	1.28513	3.83783	3.0683	2.34277	0.855776	3.74497	2.89695	2.11392	1e-09	1e-09	1e-09	1e-09	1.88719e-05	1e-09	1e-09	1e-09	0	1	1	1	0	1	1	1	6	hypothetical protein F3Y22_tig00112857pilonHSYRG00053	6124	F:GO:0005488	F:binding		NonCoding	69.7257	ATCopia78_I;ATRAN;ATRAN;ATCopia78_I;(TA)n	LTR/Copia;DNA?;DNA?;LTR/Copia;Simple_repeat
transcript_c_631	cell culture	118.133	0.285574	0.545378	-0.314246	-0.116226	0.692036	0.775478	-0.888465	0.154853	1	0.286357	0.614113	1	0.693004	0.0482857	0.0263654	0.95274	0	0	0	0	0	0	0	0	0	RNA polymerase beta'' subunit	6048	P:GO:0006351; F:GO:0003677; F:GO:0003899; F:GO:0046872; C:GO:0009507	P:transcription, DNA-templated; F:DNA binding; F:DNA-directed 5'-3' RNA polymerase activity; F:metal ion binding; C:chloroplast	DNA-directed RNA polymerase	Coding
transcript_c_632	cell culture	12.7652	0.256344	0	0.15198	0	0	0.725126	-0.23321	0.196365	1	1	1	1	1	0.486469	1	1	0	0	0	0	0	0	0	0	0	1-phosphatidylinositol-3-phosphate 5-kinase FAB1B isoform X1	6159	P:GO:0046854; F:GO:0000166; F:GO:0000285; F:GO:0043167; C:GO:0010008	P:phosphatidylinositol phosphate biosynthetic process; F:nucleotide binding; F:1-phosphatidylinositol-3-phosphate 5-kinase activity; F:ion binding; C:endosome membrane	1-phosphatidylinositol-3-phosphate 5-kinase	Coding
transcript_c_633	cell culture	593.879	0.141116	0.19713	0.374647	0.209297	0.0533936	-0.0515806	0.437859	0.0214207	1	0.518089	0.0690171	0.461752	1	1	0.0299077	1	0	0	0	0	0	0	0	0	0	TATA-binding protein-associated factor BTAF1 isoform X1	6116	F:GO:0003677; F:GO:0005524; F:GO:0008094; F:GO:0017025; F:GO:0070615	F:DNA binding; F:ATP binding; F:ATPase, acting on DNA; F:TBP-class protein binding; F:nucleosome-dependent ATPase activity		Coding
transcript_c_634	cell culture	0																										acetyl-CoA carboxylase 1-like	6129	P:GO:0006633; P:GO:2001295; F:GO:0003989; F:GO:0005524; F:GO:0016740; F:GO:0046872; C:GO:0009507	P:fatty acid biosynthetic process; P:malonyl-CoA biosynthetic process; F:acetyl-CoA carboxylase activity; F:ATP binding; F:transferase activity; F:metal ion binding; C:chloroplast	Transferases; Acetyl-CoA carboxylase	Coding
transcript_c_635	cell culture	325.932	-0.0728492	-0.75852	-0.48596	0.0529089	0.0232926	-1.18012	-0.234905	-0.12147	1	8.54045e-07	0.000239352	0.9703	1	1e-09	0.141323	0.578611	0	0	0	0	0	0	0	0	0	uncharacterized protein LOC8259048 isoform X1	6095	P:GO:0071586; F:GO:0004222; C:GO:0016020; C:GO:0016021	P:CAAX-box protein processing; F:metalloendopeptidase activity; C:membrane; C:integral component of membrane		Coding	0.672683	GA-rich	Low_complexity
transcript_c_636	cell culture	117.446	-0.0783303	-1.38009	-2.59576	-1.14897	-0.0942429	-1.5775	-2.31175	-1.29811	1	0.0245415	4.42428e-08	0.0300146	1	0.0030231	1.76158e-06	0.0117071	0	0	-1	0	0	0	-1	0	2	callose synthase 1	6129				Coding
transcript_c_637	cell culture	1108.9	-0.146722	-0.331403	-0.570833	-0.247751	-0.0068572	0.0839779	-0.799673	-0.258787	1	0.726361	0.335641	0.875823	1	1	0.128384	0.849623	0	0	0	0	0	0	0	0	0	protein MOR1-like	6148	P:GO:0007052; P:GO:0030951; P:GO:0046785; F:GO:0035091; F:GO:0043130; F:GO:0051010; F:GO:0061863; C:GO:0000776; C:GO:0000922; C:GO:0005737; C:GO:0035371	P:mitotic spindle organization; P:establishment or maintenance of microtubule cytoskeleton polarity; P:microtubule polymerization; F:phosphatidylinositol binding; F:ubiquitin binding; F:microtubule plus-end binding; F:microtubule plus end polymerase; C:kinetochore; C:spindle pole; C:cytoplasm; C:microtubule plus-end	Transferases	Coding	0.341574	(CTG)n	Simple_repeat
transcript_c_638	cell culture	0.651088	0.58619	0	-0.319732	-0.247305	0	0.441467	-0.299041	-0.253617	1	1	0.93502	1	1	0.765701	0.962067	1	0	0	0	0	0	0	0	0	0	glutamate synthase 1 [NADH], chloroplastic isoform X1	6130	P:GO:0019676; P:GO:0097054; F:GO:0005506; F:GO:0010181; F:GO:0016040; F:GO:0050660; F:GO:0051538	P:ammonia assimilation cycle; P:L-glutamate biosynthetic process; F:iron ion binding; F:FMN binding; F:glutamate synthase (NADH) activity; F:flavin adenine dinucleotide binding; F:3 iron, 4 sulfur cluster binding	Glutamate synthase (NADH)	Coding
transcript_c_639	cell culture	483.818	-0.181949	-1.72211	-2.13837	-0.336931	-0.127515	-2.0177	-2.44987	-0.468723	1	0.25518	0.138409	1	1	0.149861	0.0813329	0.98034	0	0	0	0	0	0	0	0	0	187-kDa microtubule-associated protein AIR9	5821				Coding	0.773063	(GT)n	Simple_repeat
transcript_c_640	cell culture	272.771	-0.450691	0.911264	0.676608	0.697247	0.037759	0.967999	0.40393	0.561942	0.930904	0.0195705	0.0673744	0.0665482	1	0.00429917	0.392523	0.170145	0	0	0	0	0	0	0	0	0	uncharacterized protein LOC106384431	6147	P:GO:0090502; F:GO:0003676; F:GO:0003824; F:GO:0004523	P:RNA phosphodiester bond hydrolysis, endonucleolytic; F:nucleic acid binding; F:catalytic activity; F:RNA-DNA hybrid ribonuclease activity		Coding	20.5791	A-rich;(CCCT)n;L1-3_ALy;L1-3_ALy	Low_complexity;Simple_repeat;LINE/L1;LINE/L1
transcript_c_641	cell culture	775.264	0.11084	-0.00966023	-0.256696	-0.344499	-0.028681	-0.184513	0.00295537	-0.370292	1	1	0.0399554	0.00425008	1	0.200878	1	0.00177458	0	0	0	0	0	0	0	0	0	guanine nucleotide exchange factor SPIKE 1 isoform X1	6107	P:GO:0007264; P:GO:0050790; F:GO:0005085	P:small GTPase mediated signal transduction; P:regulation of catalytic activity; F:guanyl-nucleotide exchange factor activity		Coding	2.68544	(CAAAG)n;(CT)n;(GA)n;GA-rich;(GGCTGT)n	Simple_repeat;Simple_repeat;Simple_repeat;Low_complexity;Simple_repeat
transcript_c_642	cell culture	318.523	-0.0181262	-0.726276	-0.0389414	0.499841	-0.362437	-0.353303	-0.263081	0.802156	1	0.153325	1	0.370363	1	0.547849	0.777185	0.0758927	0	0	0	0	0	0	0	0	0	DExH-box ATP-dependent RNA helicase DExH12-like	6104	P:GO:0006401; F:GO:0003676; F:GO:0003724; F:GO:0005524; F:GO:0016787; C:GO:0005681	P:RNA catabolic process; F:nucleic acid binding; F:RNA helicase activity; F:ATP binding; F:hydrolase activity; C:spliceosomal complex	RNA helicase	Coding
transcript_c_643	cell culture	1.90875	1.2537	-1.85654	-0.680595	-1.52749	0.847902	-1.22679	-0.587198	-0.579927	1	0.190669	0.857414	0.404105	1	0.4839	0.923214	0.930927	0	0	0	0	0	0	0	0	0	THO complex subunit 2	6103	P:GO:0006397; P:GO:0006406; F:GO:0003729; C:GO:0000445	P:mRNA processing; P:mRNA export from nucleus; F:mRNA binding; C:THO complex part of transcription export complex		Coding
transcript_c_644	cell culture	0																										TARGET OF RAPAMYCIN family protein	6168	P:GO:0006468; F:GO:0005524; F:GO:0044877; F:GO:0106310; F:GO:0106311	P:protein phosphorylation; F:ATP binding; F:protein-containing complex binding; F:protein serine kinase activity; F:protein threonine kinase activity	Non-specific serine/threonine protein kinase	Coding
transcript_c_645	cell culture	632.413	0.11245	-0.00538093	-0.0240995	0.0024868	0.196694	0.0924674	0.109255	-0.00718916	1	1	1	1	0.7955	0.621992	0.534162	1	0	0	0	0	0	0	0	0	0	protein MODIFIER OF SNC1 1-like isoform X1	6098				Coding
transcript_c_646	cell culture	4.46523	0.453813	-0.601222	-0.890696	1.74508	-1.50349	-1.43557	0.449169	1.0217	1	0.851461	0.677178	0.230344	1	0.327212	0.96897	0.611997	0	0	0	0	0	0	0	0	0	hypothetical protein DKX38_001304	6151				Coding	0.650301	(GCAGCG)n	Simple_repeat
transcript_c_647	cell culture	6.70192	1.13067	1.04351	0.0228357	1.76179	0.536506	1.04759	-1.25667	1.86793	0.930633	0.326052	1	0.0712373	1	0.259115	0.318223	0.0488295	0	0	0	0	0	0	0	0	0	Callose synthase 12	6109	F:GO:0016740; C:GO:0016020	F:transferase activity; C:membrane	Transferases	Coding
transcript_c_648	cell culture	171.831	-0.127817	0.356173	-0.0525297	-0.0828389	-0.181213	0.532446	-0.188502	-0.237383	1	0.0817652	0.978987	0.847527	1	0.000801508	0.341505	0.15867	0	0	0	0	0	0	0	0	0	hypothetical protein	6115	P:GO:0090502; F:GO:0003676; F:GO:0003824; F:GO:0004523	P:RNA phosphodiester bond hydrolysis, endonucleolytic; F:nucleic acid binding; F:catalytic activity; F:RNA-DNA hybrid ribonuclease activity		Coding	16.3532	(AAGAG)n;ATLINE1_4;ATLINE1_7	Simple_repeat;LINE/L1;LINE/L1
transcript_c_649	cell culture	21.2276	-0.390275	0.693843	-0.064679	0.940681	0.0684714	-1.89881	0.52733	0.745102	1	0.523714	1	0.308138	1	0.0162113	0.692622	0.47528	0	0	0	0	0	0	0	0	0	eukaryotic translation initiation factor 4G	6116	P:GO:0006417; F:GO:0003723	P:regulation of translation; F:RNA binding		Coding	3.13931	(CCTC)n;(CT)n;(CCTC)n;(T)n;(TC)n;(GAAA)n;A-rich	Simple_repeat;Simple_repeat;Simple_repeat;Simple_repeat;Simple_repeat;Simple_repeat;Low_complexity
transcript_c_650	cell culture	0.25599	0	-0.299733	0.52346	0	0	-0.299982	0	0	1	0.899075	0.723524	1	1	0.91574	1	1	0	0	0	0	0	0	0	0	0	E3 ubiquitin-protein ligase UPL1-like isoform X1	6135	P:GO:0000209; P:GO:0043161; P:GO:0045732; F:GO:0061630; C:GO:0005737	P:protein polyubiquitination; P:proteasome-mediated ubiquitin-dependent protein catabolic process; P:positive regulation of protein catabolic process; F:ubiquitin protein ligase activity; C:cytoplasm	Transferases	Coding
transcript_c_651	cell culture	149.355	-0.627043	0.767686	0.484865	2.04308	-0.176375	0.69917	0.644204	1.49224	1	0.286121	0.57534	0.00012842	1	0.275955	0.386881	0.00856182	0	0	0	1	0	0	0	0	1	uncharacterized protein LOC115961572	6105	P:GO:0090502; F:GO:0003676; F:GO:0003824; F:GO:0004523	P:RNA phosphodiester bond hydrolysis, endonucleolytic; F:nucleic acid binding; F:catalytic activity; F:RNA-DNA hybrid ribonuclease activity		Coding	16.1998	ATLINE1_10A;ATLINE1_8;(TTTTTGT)n;META1_I	LINE/L1;LINE/L1;Simple_repeat;LTR/Copia
transcript_c_652	cell culture	928.524	-0.0373295	0.376479	0.300297	0.591156	-0.0271975	0.596832	-0.096152	0.722208	1	0.145785	0.225283	0.00511202	1	0.00329444	0.920181	0.000413076	0	0	0	0	0	0	0	0	0	callose synthase 9	6086	P:GO:0006075; P:GO:0008360; P:GO:0071555; F:GO:0003843; C:GO:0000148; C:GO:0016021	P:(1->3)-beta-D-glucan biosynthetic process; P:regulation of cell shape; P:cell wall organization; F:1,3-beta-D-glucan synthase activity; C:1,3-beta-D-glucan synthase complex; C:integral component of membrane	1,3-beta-glucan synthase	Coding
transcript_c_653	cell culture	386.499	0.0359172	1.21196	0.327088	0.0931287	0.209154	0.921796	0.549628	-0.0866434	1	1e-09	0.0898779	0.878784	1	1.93074e-08	0.00166202	0.894174	0	0	0	0	0	0	0	0	0	uncharacterized protein LOC106384431	6109	P:GO:0090502; F:GO:0003676; F:GO:0003824; F:GO:0004523	P:RNA phosphodiester bond hydrolysis, endonucleolytic; F:nucleic acid binding; F:catalytic activity; F:RNA-DNA hybrid ribonuclease activity		Coding	25.4051	ATLINE1_2;L1-3B_ALy;L1-3_ALy;L1-3_ALy;L1-3_ALy	LINE/L1;LINE/L1;LINE/L1;LINE/L1;LINE/L1
transcript_c_654	cell culture	237.858	-0.867801	-0.861207	-1.27021	-1.33839	0.0136621	-0.81013	-0.420077	-1.034	1	0.704109	0.483685	0.484088	1	0.719726	1	0.6502	0	0	0	0	0	0	0	0	0	THO complex subunit 2-like	6095	P:GO:0006397; P:GO:0006406; F:GO:0003729; C:GO:0000445	P:mRNA processing; P:mRNA export from nucleus; F:mRNA binding; C:THO complex part of transcription export complex		Coding
transcript_c_655	cell culture	0																										MAG2-interacting protein 2 isoform X1	6119	P:GO:0006890; P:GO:0015031; F:GO:0000149; C:GO:0005789; C:GO:0070939	P:retrograde vesicle-mediated transport, Golgi to endoplasmic reticulum; P:protein transport; F:SNARE binding; C:endoplasmic reticulum membrane; C:Dsl1/NZR complex		Coding
transcript_c_656	cell culture	1497.81	-0.0470035	-0.52485	0.520074	0.106117	-0.0866976	-0.22275	0.510319	-0.290734	1	0.00174818	0.000282396	0.747852	1	0.195081	0.000435507	0.0848889	0	0	0	0	0	0	0	0	0	putative 1-phosphatidylinositol-3-phosphate 5-kinase FAB1C	6099	P:GO:0016310; P:GO:0046854; F:GO:0000285; F:GO:0005524; F:GO:0046872; C:GO:0010008	P:phosphorylation; P:phosphatidylinositol phosphate biosynthetic process; F:1-phosphatidylinositol-3-phosphate 5-kinase activity; F:ATP binding; F:metal ion binding; C:endosome membrane	1-phosphatidylinositol-3-phosphate 5-kinase	Coding	1.45926	GA-rich;(AATA)n	Low_complexity;Simple_repeat
transcript_c_657	cell culture	1303.97	0.0538607	0.848338	0.4716	0.471346	0.00409798	0.805846	0.254717	0.437775	1	1.12947e-06	0.00426288	0.00575329	1	1.93785e-07	0.201919	0.0118407	0	0	0	0	0	0	0	0	0	protein CHROMATIN REMODELING 5-like isoform X1	6143	F:GO:0005524; F:GO:0070615	F:ATP binding; F:nucleosome-dependent ATPase activity		Coding	2.36041	(TCTCTT)n;(A)n;(TGA)n;GA-rich	Simple_repeat;Simple_repeat;Simple_repeat;Low_complexity
transcript_c_658	cell culture	1632.27	-0.136954	0.982499	0.694387	0.667354	-0.123493	0.863661	0.710407	0.533836	0.89404	1e-09	1e-09	1e-09	1	1e-09	1e-09	2.23577e-08	0	0	0	0	0	0	0	0	0	beta-galactosidase 15	6085	P:GO:0008152; F:GO:0004565; C:GO:0005576; C:GO:0005618	P:metabolic process; F:beta-galactosidase activity; C:extracellular region; C:cell wall	Beta-galactosidase	Coding
transcript_c_659	cell culture	405.415	0.0611073	0.93366	0.324276	0.975089	-0.0415816	0.6639	0.346556	0.923612	1	1e-09	0.0116642	1e-09	1	1.75996e-07	0.00805124	1e-09	0	0	0	0	0	0	0	0	0	uncharacterized protein LOC119986972	6095	P:GO:0090502; F:GO:0003676; F:GO:0004523	P:RNA phosphodiester bond hydrolysis, endonucleolytic; F:nucleic acid binding; F:RNA-DNA hybrid ribonuclease activity		Coding	19.1797	(CCCAAC)n;ATLINE1_2;ATLINE1_1	Simple_repeat;LINE/L1;LINE/L1
transcript_c_660	cell culture	886.023	-0.00599356	-0.130528	0.338245	0.110081	-0.0931805	-0.0935169	0.319448	0.303192	1	0.753807	0.0970605	0.834965	1	0.841353	0.132774	0.170571	0	0	0	0	0	0	0	0	0	lysine-specific histone demethylase 1 homolog 3	6051	P:GO:0006325; P:GO:0006598; F:GO:0046592	P:chromatin organization; P:polyamine catabolic process; F:polyamine oxidase activity	Acting on the CH-NH group of donors	Coding
transcript_c_661	cell culture	254.249	0.286199	0.544729	0.43111	1.02459	0.361253	0.292942	0.537206	0.761279	0.864654	0.0227966	0.0365041	1.51849e-08	0.775362	0.232057	0.00743331	4.9671e-05	0	0	0	0	0	0	0	0	0	uncharacterized protein LOC106384431	6136	P:GO:0090502; F:GO:0003676; F:GO:0003824; F:GO:0004523	P:RNA phosphodiester bond hydrolysis, endonucleolytic; F:nucleic acid binding; F:catalytic activity; F:RNA-DNA hybrid ribonuclease activity		Coding	26.3853	(A)n;A-rich;ATLINE1_1;L1-3_ALy;L1-3_ALy	Simple_repeat;Low_complexity;LINE/L1;LINE/L1;LINE/L1
transcript_c_662	cell culture	698.596	0.115291	0.556081	-1.33579	-0.074759	-0.046695	0.467585	-1.17548	0.106869	1	0.00298115	1e-09	0.940405	1	0.00538468	1e-09	0.791691	0	0	0	0	0	0	0	0	0	putative disease resistance protein At4g19050	6083	F:GO:0043531	F:ADP binding		Coding	2.87687	GA-rich;GA-rich	Low_complexity;Low_complexity
transcript_c_663	cell culture	8.56445	-0.847846	-1.13361	0.090867	2.28864	-1.57623	-0.828251	0.815854	1.60484	1	0.540237	1	0.130225	1	0.725002	0.793816	0.365424	0	0	0	0	0	0	0	0	0	retrotransposon protein	6178	P:GO:0090502; F:GO:0003676; F:GO:0004523	P:RNA phosphodiester bond hydrolysis, endonucleolytic; F:nucleic acid binding; F:RNA-DNA hybrid ribonuclease activity		Coding	15.021	(TTCCTT)n;L1-16_ALy;L1-16_ALy;L1-7_ALy	Simple_repeat;LINE/L1;LINE/L1;LINE/L1
transcript_c_664	cell culture	581.945	-0.178999	0.0576127	-0.626259	-0.763207	-0.209523	-0.381264	-0.256603	-1.29577	1	1	0.0887947	0.0336769	1	0.362722	0.690024	7.16439e-05	0	0	0	0	0	0	0	0	0	separase isoform X2	6090				Coding
transcript_c_665	cell culture	525.001	-0.179719	1.19785	0.709957	0.815751	0.00784098	0.906905	0.820537	0.626513	1	1e-09	4.1251e-07	4.33388e-09	1	1e-09	4.7071e-09	1.17914e-05	0	0	0	0	0	0	0	0	0	reverse transcriptase	6097	P:GO:0006278; P:GO:0090502; F:GO:0003676; F:GO:0003964; F:GO:0004523	P:RNA-dependent DNA biosynthetic process; P:RNA phosphodiester bond hydrolysis, endonucleolytic; F:nucleic acid binding; F:RNA-directed DNA polymerase activity; F:RNA-DNA hybrid ribonuclease activity		Coding	37.2478	(CACCCAC)n;L1-3B_ALy;L1-3B_ALy;L1-3B_ALy	Simple_repeat;LINE/L1;LINE/L1;LINE/L1
transcript_c_666	cell culture	791.185	-0.0574129	1.17589	0.647128	1.30831	0.049112	0.843169	0.825025	1.07282	1	1e-09	1.36437e-07	1e-09	1	1e-09	1e-09	1e-09	0	0	0	0	0	0	0	0	0	uncharacterized protein LOC106384431	6095	P:GO:0090502; F:GO:0003676; F:GO:0003824; F:GO:0004523	P:RNA phosphodiester bond hydrolysis, endonucleolytic; F:nucleic acid binding; F:catalytic activity; F:RNA-DNA hybrid ribonuclease activity		Coding	26.4643	ATLINE1_2;L1-3B_ALy	LINE/L1;LINE/L1
transcript_c_667	cell culture	183.966	0.246655	-0.455508	-0.370633	-0.219268	0.127325	-0.370343	-0.299778	-0.542357	1	0.180174	0.23445	0.637292	1	0.224567	0.40891	0.0540362	0	0	0	0	0	0	0	0	0	uncharacterized protein LOC110620154 isoform X1	6080	C:GO:0016020	C:membrane		Coding	0.723684	A-rich	Low_complexity
transcript_c_668	cell culture	6.53412	0	0	-0.346373	0.109586	0.256221	0	-0.221628	0	1	1	0.915503	1	1	1	1	1	0	0	0	0	0	0	0	0	0	transcription initiation factor TFIID subunit 1 isoform X2	6169	C:GO:0005634	C:nucleus		Coding	3.5338	(TC)n;(GGA)n;(TGA)n;GA-rich	Simple_repeat;Simple_repeat;Simple_repeat;Low_complexity
transcript_c_669	cell culture	0																										chromatin structure-remodeling complex protein SYD isoform X1	6116	F:GO:0005488	F:binding		Coding
transcript_c_670	cell culture	1.66599	-0.520984	-0.214899	-0.312169	-0.207039	-0.522437	-0.31373	0.512615	-0.41171	1	1	1	1	1	0.972933	0.880761	0.952773	0	0	0	0	0	0	0	0	0	DNA-directed RNA polymerase subunit beta'	6108	P:GO:0006351; P:GO:0006412; P:GO:0015986; F:GO:0003677; F:GO:0003735; F:GO:0003899; F:GO:0005524; F:GO:0032549; F:GO:0046872; F:GO:0046933; C:GO:0005743; C:GO:0009507; C:GO:0015935; C:GO:0016021; C:GO:0045261; C:GO:0045263	P:transcription, DNA-templated; P:translation; P:ATP synthesis coupled proton transport; F:DNA binding; F:structural constituent of ribosome; F:DNA-directed 5'-3' RNA polymerase activity; F:ATP binding; F:ribonucleoside binding; F:metal ion binding; F:proton-transporting ATP synthase activity, rotational mechanism; C:mitochondrial inner membrane; C:chloroplast; C:small ribosomal subunit; C:integr…	H(+)-transporting two-sector ATPase; Ligases; DNA-directed RNA polymerase	Coding
transcript_c_671	cell culture	43.8581	-0.0383231	1.57422	0.801168	0.616422	-0.23219	1.48632	1.15349	0.312412	1	0.000107673	0.0557742	0.191003	1	4.6043e-05	0.00332195	0.660416	0	0	0	0	0	0	0	0	0	E3 ubiquitin-protein ligase PRT6	6104	P:GO:0016567; P:GO:0071596; F:GO:0008270; F:GO:0016874; F:GO:0061630; C:GO:0000151; C:GO:0005737	P:protein ubiquitination; P:ubiquitin-dependent protein catabolic process via the N-end rule pathway; F:zinc ion binding; F:ligase activity; F:ubiquitin protein ligase activity; C:ubiquitin ligase complex; C:cytoplasm	Transferases; Ligases	Coding
transcript_c_672	cell culture	1278.63	-0.121182	-1.16003	-1.93486	-0.985277	-0.000262165	-1.1574	-1.71548	-0.863856	0.515723	1e-09	1e-09	1e-09	1	1e-09	1e-09	1e-09	0	0	0	0	0	0	0	0	0	uncharacterized protein LOC110643248 isoform X1	6123	F:GO:0043531	F:ADP binding		Coding	0.587947	(CAAC)n	Simple_repeat
transcript_c_673	cell culture	1030.29	0.00651779	-0.287905	0.478498	0.045935	0.0511821	-0.406018	0.690423	-0.180767	1	0.164177	0.00318255	1	1	0.0137169	9.37312e-06	0.449326	0	0	0	0	0	0	0	0	0	uncharacterized protein LOC110648550 isoform X1	6103	P:GO:0048731	P:system development		Coding
transcript_c_674	cell culture	56.4314	0	0.477148	-0.28473	0	0	0.328899	0.590079	0.486181	1	0.837131	1	1	1	0.965248	0.824453	0.902749	0	0	0	0	0	0	0	0	0	reverse transcriptase	6180	P:GO:0006278; P:GO:0090502; F:GO:0003676; F:GO:0003964; F:GO:0004523; F:GO:0008270	P:RNA-dependent DNA biosynthetic process; P:RNA phosphodiester bond hydrolysis, endonucleolytic; F:nucleic acid binding; F:RNA-directed DNA polymerase activity; F:RNA-DNA hybrid ribonuclease activity; F:zinc ion binding		Coding	13.8835	L1-3_ALy;L1-3B_ALy;Copia-77_ALY-I	LINE/L1;LINE/L1;LTR/Copia
transcript_c_675	cell culture	256.662	0.158067	0.100368	-0.217957	-0.418633	0.111735	-0.0608543	-0.335544	-0.387737	1	0.928231	0.521595	0.109408	1	1	0.23288	0.144104	0	0	0	0	0	0	0	0	0	DDB1- and CUL4-associated factor homolog 1 isoform X1	6093	P:GO:0016567; C:GO:0080008	P:protein ubiquitination; C:Cul4-RING E3 ubiquitin ligase complex		Coding	5.33399	GA-rich;hAT-N4_ALy	Low_complexity;DNA/hAT-Charlie
transcript_c_676	cell culture	203.78	0.854896	0.441726	0.230359	-0.0664918	1.3365	0.195366	0.14197	-0.0939987	1	0.916086	1	1	1	1	1	1	0	0	0	0	0	0	0	0	0	mediator of RNA polymerase II transcription subunit 13 isoform X4	6102				Coding	0.409702	(AAG)n	Simple_repeat
transcript_c_677	cell culture	218.501	-0.327706	0.105726	-0.431703	-0.125922	-0.0416566	0.158373	0.451061	-1.05781	1	1	0.455204	1	1	0.920638	0.436599	0.0139719	0	0	0	0	0	0	0	0	0	brefeldin A-inhibited guanine nucleotide-exchange protein 5	6087	P:GO:0015031; P:GO:0032012; P:GO:0050790; F:GO:0005085; C:GO:0005829; C:GO:0016020	P:protein transport; P:regulation of ARF protein signal transduction; P:regulation of catalytic activity; F:guanyl-nucleotide exchange factor activity; C:cytosol; C:membrane		Coding	0.985707	(TTC)n;(AGATCA)n	Simple_repeat;Simple_repeat
transcript_c_678	cell culture	1238.46	2.6496	4.97134	4.25071	3.7808	2.27416	4.7991	4.06451	3.20773	1e-09	1e-09	1e-09	1e-09	1e-09	1e-09	1e-09	1e-09	1	1	1	1	1	1	1	1	8	hypothetical protein F3Y22_tig00112857pilonHSYRG00053	6080	F:GO:0005488	F:binding		NonCoding	70.2467	ATCopia78_I;ATRAN;ATRAN;ATCopia78_I;(TA)n	LTR/Copia;DNA?;DNA?;LTR/Copia;Simple_repeat
transcript_c_679	cell culture	0.436458	0	0	0	0	0	0.734472	0	0	1	1	1	1	1	0.463262	1	1	0	0	0	0	0	0	0	0	0	ABC transporter A family member 1 isoform X2	6092	P:GO:0006869; P:GO:0055085; F:GO:0005319; F:GO:0005524; F:GO:0140359; C:GO:0016021; C:GO:0043231	P:lipid transport; P:transmembrane transport; F:lipid transporter activity; F:ATP binding; F:ABC-type transporter activity; C:integral component of membrane; C:intracellular membrane-bounded organelle	Translocases	Coding	1.01773	(AGA)n;A-rich;(GAGAA)n	Simple_repeat;Low_complexity;Simple_repeat
transcript_c_680	cell culture	87.7931	-0.253931	-0.0120697	-0.383418	-0.0804685	-0.253937	-0.0635125	-0.383399	0.17867	1	1	0.880498	1	1	1	0.891022	1	0	0	0	0	0	0	0	0	0	nucleoprotein TPR	6082	P:GO:0007131	P:reciprocal meiotic recombination		Coding	0.361723	(TCCA)n	Simple_repeat
transcript_c_681	cell culture	227.696	-0.412825	0.994975	0.113105	-0.273166	0.135294	0.749056	0.196776	-0.381586	0.286873	8.0176e-07	0.811711	0.257415	1	4.67185e-05	0.504233	0.068096	0	0	0	0	0	0	0	0	0	PREDICTED: uncharacterized protein LOC109169412	6107				Coding	27.3457	L1-3B_ALy;L1-3B_ALy;L1-3B_ALy;L1-3B_ALy	LINE/L1;LINE/L1;LINE/L1;LINE/L1
transcript_c_682	cell culture	482.765	0.00652536	-0.723228	-0.261657	0.0197114	-0.145987	-0.637231	-0.266128	0.0211575	1	5.80673e-06	0.0695788	1	1	3.78852e-06	0.0735722	1	0	0	0	0	0	0	0	0	0	DNA helicase, ATP-dependent	6086	P:GO:0006260; P:GO:0006281; P:GO:0006310; P:GO:0032508; F:GO:0003676; F:GO:0005524; F:GO:0016787; F:GO:0043138	P:DNA replication; P:DNA repair; P:DNA recombination; P:DNA duplex unwinding; F:nucleic acid binding; F:ATP binding; F:hydrolase activity; F:3'-5' DNA helicase activity	DNA helicase	Coding
transcript_c_683	cell culture	716.525	-0.106441	-0.0745356	0.105608	0.27671	-0.0282922	0.194702	0.0518948	0.261496	1	0.876651	0.662122	0.0647017	1	0.231307	0.975058	0.0849537	0	0	0	0	0	0	0	0	0	proteasome-associated protein ECM29 homolog isoform X1	6074	P:GO:0043248; F:GO:0060090; C:GO:0005737	P:proteasome assembly; F:molecular adaptor activity; C:cytoplasm		Coding	0.856108	(TCCTC)n;(ATCT)n	Simple_repeat;Simple_repeat
transcript_c_684	cell culture	371.567	-0.131392	-0.601925	-0.466137	-0.342862	-0.305301	-0.677878	-0.207733	-0.255399	1	0.000151394	0.000232025	0.0135055	0.316545	6.84681e-07	0.186309	0.0827936	0	0	0	0	0	0	0	0	0	uncharacterized protein LOC119986972	6075	P:GO:0090502; F:GO:0003676; F:GO:0003824; F:GO:0004523	P:RNA phosphodiester bond hydrolysis, endonucleolytic; F:nucleic acid binding; F:catalytic activity; F:RNA-DNA hybrid ribonuclease activity		Coding	23.7037	L1-3B_ALy;ATLINE1_1;L1-3_ALy;L1-3B_ALy	LINE/L1;LINE/L1;LINE/L1;LINE/L1
transcript_c_685	cell culture	0																										cytochrome f	6074	P:GO:0015979; P:GO:0022900; F:GO:0005506; F:GO:0009055; F:GO:0020037; C:GO:0009507; C:GO:0031361	P:photosynthesis; P:electron transport chain; F:iron ion binding; F:electron transfer activity; F:heme binding; C:chloroplast; C:integral component of thylakoid membrane	Oxidoreductases	Coding	2.97991	(TTTAATT)n;(ATTTTA)n;(AAGGT)n;(TAA)n	Simple_repeat;Simple_repeat;Simple_repeat;Simple_repeat
transcript_c_686	cell culture	1211.19	-1.05925	-0.548815	-0.176123	0.27983	0.443063	-1.04022	-0.802027	0.0900138	1	0.840816	1	1	1	0.436538	0.672727	1	0	0	0	0	0	0	0	0	0	mediator of RNA polymerase II transcription subunit 14 isoform X1	6047	P:GO:0006357; F:GO:0003712; C:GO:0016592; C:GO:0070847	P:regulation of transcription by RNA polymerase II; F:transcription coregulator activity; C:mediator complex; C:core mediator complex		Coding	0.628411	(CAA)n	Simple_repeat
transcript_c_687	cell culture	759.466	0.0115459	-2.7439	-2.79585	-1.41854	0.211422	-2.55658	-2.61352	-1.25768	1	1e-09	1e-09	1e-09	0.295555	1e-09	1e-09	1e-09	0	-1	-1	0	0	-1	-1	0	4	uncharacterized protein LOC110643248 isoform X1	6131	F:GO:0043531	F:ADP binding		Coding
transcript_c_688	cell culture	907.338	-0.247377	0.45982	0.579087	1.40294	-0.145539	0.3119	0.538115	1.17792	1	0.0566555	0.00391185	1e-09	1	0.176996	0.00898919	1e-09	0	0	0	0	0	0	0	0	0	reverse transcriptase	6086	P:GO:0006278; P:GO:0090502; F:GO:0003676; F:GO:0003964; F:GO:0004523; F:GO:0008270	P:RNA-dependent DNA biosynthetic process; P:RNA phosphodiester bond hydrolysis, endonucleolytic; F:nucleic acid binding; F:RNA-directed DNA polymerase activity; F:RNA-DNA hybrid ribonuclease activity; F:zinc ion binding		Coding	40.8314	ATLINE1_2;L1-3_ALy;L1-3B_ALy	LINE/L1;LINE/L1;LINE/L1
transcript_c_689	cell culture	1268.93	0.0855002	-0.159536	0.123726	0.230298	0.018337	-0.262932	-0.0546132	0.262752	1	0.412928	0.515828	0.120898	1	0.0580463	0.946594	0.0633654	0	0	0	0	0	0	0	0	0	helicase protein MOM1-like isoform X1	6069				Coding	0.444884	(CT)n	Simple_repeat
transcript_c_690	cell culture	567.995	0.0447908	0.321221	0.113209	-0.143177	-0.0783674	0.406606	0.344236	-0.25325	1	0.0458298	0.625876	0.488514	1	0.00225797	0.0157405	0.0973007	0	0	0	0	0	0	0	0	0	BEACH domain-containing protein C2 isoform X2	6075				Coding	0.790123	GA-rich	Low_complexity
transcript_c_691	cell culture	230.56	0.174605	-0.98721	-0.120453	-0.171558	-0.23573	-1.81632	0.198112	-0.551791	1	0.000618309	0.88032	0.743546	1	1e-09	0.644675	0.0323537	0	0	0	0	0	0	0	0	0	guanine nucleotide exchange factor SPIKE 1 isoform X1	6070	P:GO:0007264; P:GO:0050790; F:GO:0005085	P:small GTPase mediated signal transduction; P:regulation of catalytic activity; F:guanyl-nucleotide exchange factor activity		Coding	2.80066	(AAAGC)n;(CT)n;(GA)n;GA-rich;(GGCTGT)n	Simple_repeat;Simple_repeat;Simple_repeat;Low_complexity;Simple_repeat
transcript_c_692	cell culture	6.97621	-0.356472	-0.495683	0.47686	0.410337	-0.35655	-0.546607	0	0	1	0.682377	0.783652	0.876912	1	0.662768	1	1	0	0	0	0	0	0	0	0	0	proteasome activator subunit 4	6038	P:GO:0006281; P:GO:0010499; P:GO:0010952; F:GO:0016504; F:GO:0070577; F:GO:0070628; C:GO:0000502; C:GO:0005829	P:DNA repair; P:proteasomal ubiquitin-independent protein catabolic process; P:positive regulation of peptidase activity; F:peptidase activator activity; F:lysine-acetylated histone binding; F:proteasome binding; C:proteasome complex; C:cytosol		Coding	0.761842	C	ATRAN
transcript_c_693	cell culture	249.254	0.230051	-0.674147	0.443708	1.29082	0.378362	-0.667298	0.382831	1.30228	1	0.118099	0.318508	0.000183776	1	0.0733481	0.446016	0.000166622	0	0	0	0	0	0	0	0	0	eukaryotic translation initiation factor 4G isoform X1	6106	P:GO:0006417; F:GO:0003723	P:regulation of translation; F:RNA binding		Coding	3.29184	(CCTC)n;(CT)n;(CCTC)n;(T)n;(TC)n;(GAAA)n;A-rich	Simple_repeat;Simple_repeat;Simple_repeat;Simple_repeat;Simple_repeat;Simple_repeat;Low_complexity
transcript_c_694	cell culture	414.574	-0.180523	0.99452	0.560515	0.586734	0.0302231	0.792005	0.722674	0.490833	1	6.95787e-08	0.00103756	0.000665046	1	2.03314e-06	1.59485e-05	0.00589374	0	0	0	0	0	0	0	0	0	uncharacterized protein LOC106384431	6157				Coding	22.5922	(A)n;L1-3B_ALy;L1-3_ALy;L1-3B_ALy	Simple_repeat;LINE/L1;LINE/L1;LINE/L1
transcript_c_695	cell culture	1153.38	-0.178592	1.34446	0.368742	0.256193	-0.140417	0.99388	0.351439	0.0163613	1	1e-09	0.0608799	0.278059	1	3.96898e-09	0.0842576	1	0	0	0	0	0	0	0	0	0	proteasome activator subunit 4	6082	P:GO:0006281; P:GO:0010499; P:GO:0010952; F:GO:0016504; F:GO:0070577; F:GO:0070628; C:GO:0005829	P:DNA repair; P:proteasomal ubiquitin-independent protein catabolic process; P:positive regulation of peptidase activity; F:peptidase activator activity; F:lysine-acetylated histone binding; F:proteasome binding; C:cytosol		Coding
transcript_c_696	cell culture	71.7694	0	0	-0.923366	0	0	0	-0.923332	0.877191	1	1	0.35617	1	1	1	0.370762	0.424361	0	0	0	0	0	0	0	0	0	transformation/transcription domain-associated protein	6062	P:GO:0006281; P:GO:0006355; P:GO:0006468; F:GO:0003712; F:GO:0005524; F:GO:0106310; F:GO:0106311; C:GO:0000124; C:GO:0035267	P:DNA repair; P:regulation of transcription, DNA-templated; P:protein phosphorylation; F:transcription coregulator activity; F:ATP binding; F:protein serine kinase activity; F:protein threonine kinase activity; C:SAGA complex; C:NuA4 histone acetyltransferase complex	Non-specific serine/threonine protein kinase	Coding
transcript_c_697	cell culture	699.121	0.275995	0.0409504	0.18693	0.204944	0.312608	0.154659	0.0340631	-0.088403	0.821986	1	0.52491	0.495577	0.913524	0.618365	1	0.926722	0	0	0	0	0	0	0	0	0	dnaJ homolog subfamily C GRV2 isoform X2	6138	P:GO:0007032; P:GO:2000641	P:endosome organization; P:regulation of early endosome to late endosome transport		Coding
transcript_c_698	cell culture	348.912	0.279371	1.18795	0.0847223	0.294893	0.0388769	1.17516	0.135578	0.299377	0.15463	1e-09	0.71596	0.0226406	1	1e-09	0.437412	0.0175858	0	0	0	0	0	0	0	0	0	reverse transcriptase	6065	F:GO:0005488	F:binding		Coding	14.9711	L1-12_ALy;ATLINE1_8;L1-15_ALy	LINE/L1;LINE/L1;LINE/L1
transcript_c_699	cell culture	812.609	0.0966462	0.53286	1.15665	0.474036	0.208126	0.449527	1.26382	0.30231	1	9.64342e-05	1e-09	7.21459e-05	0.830867	0.000231296	1e-09	0.0198118	0	0	0	0	0	0	0	0	0	putative 1-phosphatidylinositol-3-phosphate 5-kinase FAB1C	6079	P:GO:0046854; F:GO:0000166; F:GO:0000285; F:GO:0043167; C:GO:0010008	P:phosphatidylinositol phosphate biosynthetic process; F:nucleotide binding; F:1-phosphatidylinositol-3-phosphate 5-kinase activity; F:ion binding; C:endosome membrane	1-phosphatidylinositol-3-phosphate 5-kinase	Coding	0.542852	(TATA)n	Simple_repeat
transcript_c_700	cell culture	0																										glutamate synthase 1 [NADH], chloroplastic	6088	P:GO:0019676; P:GO:0097054; F:GO:0005506; F:GO:0010181; F:GO:0016040; F:GO:0050660; F:GO:0051538	P:ammonia assimilation cycle; P:L-glutamate biosynthetic process; F:iron ion binding; F:FMN binding; F:glutamate synthase (NADH) activity; F:flavin adenine dinucleotide binding; F:3 iron, 4 sulfur cluster binding	Glutamate synthase (NADH)	Coding
transcript_c_701	cell culture	0																										histone-lysine N-methyltransferase ATXR3-like	6046				Coding
transcript_c_702	cell culture	469.705	-0.0687444	0.0175428	0.0880428	0.340231	0.154696	0.235311	-0.0774627	0.237403	1	1	0.990869	0.328305	1	0.524192	1	0.584196	0	0	0	0	0	0	0	0	0	eukaryotic translation initiation factor 4G isoform X1	6073	P:GO:0006417; F:GO:0003723	P:regulation of translation; F:RNA binding		Coding
transcript_c_703	cell culture	0																										DDB1- and CUL4-associated factor homolog 1	6079	P:GO:0009793; P:GO:0016567; P:GO:0048366; C:GO:0080008	P:embryo development ending in seed dormancy; P:protein ubiquitination; P:leaf development; C:Cul4-RING E3 ubiquitin ligase complex		Coding	5.34627	GA-rich;hAT-N4_ALy	Low_complexity;DNA/hAT-Charlie
transcript_c_704	cell culture	0.169523	0.449781	0	0	0	0	0	0	0	1	1	1	1	1	1	1	1	0	0	0	0	0	0	0	0	0	uncharacterized protein LOC110612336 isoform X2	6079	F:GO:0008270	F:zinc ion binding		Coding	2.13851	(GGTTT)n;GA-rich;A-rich	Simple_repeat;Low_complexity;Low_complexity
transcript_c_705	cell culture	6974.51	0.232846	0.316972	-0.109703	-0.101074	0.0714711	0.273816	0.0014455	-0.0844949	0.10408	0.00190782	0.376139	0.472801	1	0.00268304	1	0.59058	0	0	0	0	0	0	0	0	0	E3 ubiquitin-protein ligase UPL1-like	6088	P:GO:0000209; P:GO:0043161; P:GO:0045732; F:GO:0061630; C:GO:0005737	P:protein polyubiquitination; P:proteasome-mediated ubiquitin-dependent protein catabolic process; P:positive regulation of protein catabolic process; F:ubiquitin protein ligase activity; C:cytoplasm	Transferases	Coding	2.79238	A-rich;C;(GATGAA)n	Low_complexity;ATCopia24I;Simple_repeat
transcript_c_706	cell culture	51.6049	0.881651	-0.368871	0.128188	-0.468491	0.560957	-0.169029	0.219525	-0.117616	0.873627	0.824648	1	0.724434	1	1	0.998526	1	0	0	0	0	0	0	0	0	0	THO complex subunit 2-like	6071	P:GO:0006397; P:GO:0006406; F:GO:0003729; C:GO:0000445	P:mRNA processing; P:mRNA export from nucleus; F:mRNA binding; C:THO complex part of transcription export complex		Coding	0.823588	GA-rich;(CT)n	Low_complexity;Simple_repeat
transcript_c_707	cell culture	48.1219	0.450243	-0.973669	0.358397	0.316056	0.11078	-0.252105	-0.111375	1.12858	1	0.574683	0.99927	1	1	1	1	0.502273	0	0	0	0	0	0	0	0	0	lysine-specific histone demethylase 1 homolog 3-like	6072	P:GO:0009987; F:GO:0016491	P:cellular process; F:oxidoreductase activity	Oxidoreductases	Coding
transcript_c_708	cell culture	1175.76	0.111461	-0.0046433	0.144127	0.0514728	0.066666	0.131256	0.0159636	0.132889	1	1	0.377097	0.957955	1	0.422081	1	0.465249	0	0	0	0	0	0	0	0	0	transcription initiation factor TFIID subunit 1 isoform X2	6070	C:GO:0005634	C:nucleus		Coding	2.89951	(GGA)n;(TGA)n;GA-rich	Simple_repeat;Simple_repeat;Low_complexity
transcript_c_709	cell culture	0																										DUF3414 domain-containing protein	6060	P:GO:0006405; P:GO:0006606; F:GO:0017056; C:GO:0044611	P:RNA export from nucleus; P:protein import into nucleus; F:structural constituent of nuclear pore; C:nuclear pore inner ring		Coding
transcript_c_710	cell culture	0.431143	0.637216	0	0	0	0.540514	0	0	0	1	1	1	1	1	1	1	1	0	0	0	0	0	0	0	0	0	callose synthase 12	6093	P:GO:0006075; P:GO:0008360; P:GO:0071555; F:GO:0003843; C:GO:0000148; C:GO:0016021	P:(1->3)-beta-D-glucan biosynthetic process; P:regulation of cell shape; P:cell wall organization; F:1,3-beta-D-glucan synthase activity; C:1,3-beta-D-glucan synthase complex; C:integral component of membrane	1,3-beta-glucan synthase	Coding
transcript_c_711	cell culture	2237.54	0.72876	-0.0219848	-0.0205023	-0.0603163	-0.246068	0.243302	0.319385	0.238876	0.514501	1	1	1	1	0.76548	0.68346	0.838014	0	0	0	0	0	0	0	0	0	mediator of RNA polymerase II transcription subunit 14 isoform X1	6058	P:GO:0006357; F:GO:0003712; C:GO:0016592; C:GO:0070847	P:regulation of transcription by RNA polymerase II; F:transcription coregulator activity; C:mediator complex; C:core mediator complex		Coding	0.62727	(CAA)n	Simple_repeat
transcript_c_712	cell culture	75.6053	0.496444	-2.04174	-2.94284	-2.43541	0.0468135	-1.38361	-2.4595	-2.08111	1	0.100717	0.0072046	0.0376459	1	0.287565	0.0325132	0.0906499	0	0	-1	0	0	0	0	0	1	uncharacterized protein LOC110618598 isoform X3	6115	F:GO:0043531	F:ADP binding		Coding
transcript_c_713	cell culture	181.348	0.0100331	-1.75531	-2.30271	-1.16841	-0.110121	-2.38695	-2.31248	-1.00273	1	1e-09	1e-09	1e-09	1	1e-09	1e-09	1e-09	0	0	-1	0	0	-1	-1	0	3	hypothetical protein GH714_011871	6090	F:GO:0043531	F:ADP binding		Coding
transcript_c_714	cell culture	70.3834	0.0689507	0.248652	0.485932	0.0747692	0.253325	-0.585959	1.33197	-0.699988	1	0.940818	0.640295	1	1	0.479176	0.0365412	0.403844	0	0	0	0	0	0	0	0	0	BEACH domain-containing protein B isoform X2	6097				Coding
transcript_c_715	cell culture	0.128254	0	-0.0774275	0	0	0	-0.0615521	0.212085	0	1	1	1	1	1	1	1	1	0	0	0	0	0	0	0	0	0	proteasome-associated protein ECM29 homolog isoform X2	6074	P:GO:0043248; F:GO:0060090; C:GO:0005737	P:proteasome assembly; F:molecular adaptor activity; C:cytoplasm		Coding	0.3622	(ATCT)n	Simple_repeat
transcript_c_716	cell culture	664.088	0.125752	-1.0231	-1.59804	-0.770318	0.241495	-1.70873	-1.62499	-0.618851	1	0.000267418	1e-09	0.00276559	1	1e-09	1e-09	0.0220281	0	0	0	0	0	0	0	0	0	uncharacterized protein LOC110643248 isoform X1	6055	F:GO:0043531	F:ADP binding		Coding
transcript_c_717	cell culture	1081.64	-0.405611	3.82449	2.19286	-0.195566	-0.272138	3.58199	2.41651	-0.14979	0.956913	1e-09	1e-09	0.836078	1	1e-09	1e-09	0.925476	0	1	1	0	0	1	1	0	4	glutamate synthase [NADH], amyloplastic isoform X3	6065	P:GO:0006541; P:GO:0097054; F:GO:0005506; F:GO:0010181; F:GO:0016040; F:GO:0050660; F:GO:0051538	P:glutamine metabolic process; P:L-glutamate biosynthetic process; F:iron ion binding; F:FMN binding; F:glutamate synthase (NADH) activity; F:flavin adenine dinucleotide binding; F:3 iron, 4 sulfur cluster binding	Glutamate synthase (NADH)	Coding
transcript_c_718	cell culture	0.332929	-0.802446	0	-0.173879	0	-0.814359	0	-0.133936	0	1	1	1	1	1	1	1	1	0	0	0	0	0	0	0	0	0	pre-mRNA-processing-splicing factor 8A	6070	P:GO:0000244; P:GO:0006508; F:GO:0008237; F:GO:0017070; F:GO:0030619; F:GO:0030620; F:GO:0030623; F:GO:0070122; F:GO:0097157; C:GO:0005682; C:GO:0071013	P:spliceosomal tri-snRNP complex assembly; P:proteolysis; F:metallopeptidase activity; F:U6 snRNA binding; F:U1 snRNA binding; F:U2 snRNA binding; F:U5 snRNA binding; F:isopeptidase activity; F:pre-mRNA intronic binding; C:U5 snRNP; C:catalytic step 2 spliceosome	Acting on peptide bonds (peptidases)	Coding
transcript_c_719	cell culture	26.7642	-0.877361	1.66309	0.221765	-0.684553	0.678254	1.24713	0	0.435111	1	0.227635	1	0.863971	1	0.443189	1	0.990708	0	0	0	0	0	0	0	0	0	uncharacterized protein LOC110641940 isoform X2	6071				Coding
transcript_c_720	cell culture	0																										CF1 subunit beta	6061	P:GO:0006633; P:GO:0015986; P:GO:0019253; F:GO:0000287; F:GO:0003989; F:GO:0004497; F:GO:0005524; F:GO:0016984; F:GO:0046933; F:GO:0046961; C:GO:0009317; C:GO:0009507; C:GO:0045261	P:fatty acid biosynthetic process; P:ATP synthesis coupled proton transport; P:reductive pentose-phosphate cycle; F:magnesium ion binding; F:acetyl-CoA carboxylase activity; F:monooxygenase activity; F:ATP binding; F:ribulose-bisphosphate carboxylase activity; F:proton-transporting ATP synthase activity, rotational mechanism; F:proton-transporting ATPase activity, rotational mechanism; C:acetyl-C…	H(+)-exporting diphosphatase; Ribulose-bisphosphate carboxylase; H(+)-transporting two-sector ATPase; Oxidoreductases; Acetyl-CoA carboxylase	Coding	0.46197	A-rich	Low_complexity
transcript_c_721	cell culture	17.4147	-0.378594	0.512449	0.22225	-0.271605	-0.164874	0.184312	0.0913923	-0.271975	1	0.806465	1	1	1	1	1	1	0	0	0	0	0	0	0	0	0	callose synthase 12	6057	P:GO:0006075; P:GO:0008360; P:GO:0071555; F:GO:0003843; C:GO:0000148; C:GO:0016021	P:(1->3)-beta-D-glucan biosynthetic process; P:regulation of cell shape; P:cell wall organization; F:1,3-beta-D-glucan synthase activity; C:1,3-beta-D-glucan synthase complex; C:integral component of membrane	1,3-beta-glucan synthase	Coding
transcript_c_722	cell culture	139.794	0	0	0.318621	0	0	0.201844	-0.453102	0.374772	1	1	0.941035	1	1	1	0.824244	0.901218	0	0	0	0	0	0	0	0	0	DNA-directed RNA polymerase subunit beta'	6069	P:GO:0006351; P:GO:0006412; P:GO:0015986; F:GO:0000287; F:GO:0003677; F:GO:0003735; F:GO:0003899; F:GO:0005524; F:GO:0008270; F:GO:0032549; F:GO:0046933; C:GO:0005743; C:GO:0009507; C:GO:0015935; C:GO:0016021; C:GO:0045261; C:GO:0045263	P:transcription, DNA-templated; P:translation; P:ATP synthesis coupled proton transport; F:magnesium ion binding; F:DNA binding; F:structural constituent of ribosome; F:DNA-directed 5'-3' RNA polymerase activity; F:ATP binding; F:zinc ion binding; F:ribonucleoside binding; F:proton-transporting ATP synthase activity, rotational mechanism; C:mitochondrial inner membrane; C:chloroplast; C:small rib…	H(+)-transporting two-sector ATPase; Ligases; DNA-directed RNA polymerase	Coding
transcript_c_723	cell culture	428.88	-0.047629	1.68122	0.857272	1.18924	-0.0368015	1.13218	1.23489	0.721974	1	0.000504473	0.085821	0.0113908	1	0.012473	0.00758354	0.188249	0	0	0	0	0	0	0	0	0	uncharacterized protein LOC111987139	6055	P:GO:0090304; F:GO:0016740; F:GO:0016787	P:nucleic acid metabolic process; F:transferase activity; F:hydrolase activity	Transferases; Hydrolases	Coding	31.2799	C;C;C;C	Athila0_I;Athila0_I;Athila0_I;Gypsy-34_ALy-I
transcript_c_724	cell culture	2759.68	-0.0359236	0.196881	-0.0486607	0.360445	-0.00260171	0.23079	-0.175408	0.346734	1	0.0307391	0.779414	7.39698e-07	1	0.00267719	0.0341142	2.12417e-06	0	0	0	0	0	0	0	0	0	callose synthase 10 isoform X1	6033	P:GO:0006075; P:GO:0008360; P:GO:0071555; F:GO:0003843; C:GO:0000148; C:GO:0016021	P:(1->3)-beta-D-glucan biosynthetic process; P:regulation of cell shape; P:cell wall organization; F:1,3-beta-D-glucan synthase activity; C:1,3-beta-D-glucan synthase complex; C:integral component of membrane	1,3-beta-glucan synthase	Coding
transcript_c_725	cell culture	2.88019	0	0.537007	0	0.514904	0	0	0.774311	0	1	0.632897	1	0.774217	1	1	0.498937	1	0	0	0	0	0	0	0	0	0	E3 ubiquitin protein ligase upl2, putative	6142	P:GO:0000209; P:GO:0043161; P:GO:0045732; F:GO:0061630; C:GO:0005737	P:protein polyubiquitination; P:proteasome-mediated ubiquitin-dependent protein catabolic process; P:positive regulation of protein catabolic process; F:ubiquitin protein ligase activity; C:cytoplasm	Transferases	Coding	0.928036	(TAG)n	Simple_repeat
transcript_c_726	cell culture	666.247	0.296765	-0.846702	0.00218873	0.538297	0.061043	1.22395	0.500231	0.0451419	1	0.718436	1	0.955577	1	0.480199	0.966142	1	0	0	0	0	0	0	0	0	0	E3 ubiquitin-protein ligase UPL2	6065	P:GO:0000209; P:GO:0043161; P:GO:0045732; F:GO:0061630; C:GO:0005737	P:protein polyubiquitination; P:proteasome-mediated ubiquitin-dependent protein catabolic process; P:positive regulation of protein catabolic process; F:ubiquitin protein ligase activity; C:cytoplasm	Transferases	Coding	2.25886	(GATGAA)n;C;(GATGAA)n	Simple_repeat;ATCopia24I;Simple_repeat
transcript_c_727	cell culture	0.644247	0.0231295	-0.258005	-0.253252	0	-0.00238874	-0.283599	-0.241542	0	1	0.943538	0.993883	1	1	0.927924	1	1	0	0	0	0	0	0	0	0	0	envelope membrane carbon uptake protein	6046	P:GO:0006633; P:GO:0015979; F:GO:0003989; F:GO:0005524; C:GO:0009317; C:GO:0009507; C:GO:0009522; C:GO:0016021	P:fatty acid biosynthetic process; P:photosynthesis; F:acetyl-CoA carboxylase activity; F:ATP binding; C:acetyl-CoA carboxylase complex; C:chloroplast; C:photosystem I; C:integral component of membrane	Acetyl-CoA carboxylase	Coding	2.89448	(AGATAA)n;(TTTAATT)n;(ATTTTA)n	Simple_repeat;Simple_repeat;Simple_repeat
transcript_c_728	cell culture	27.4872	0.139411	-0.181158	-0.17168	0.130802	-0.00370673	0.579206	-0.505979	-0.158568	1	1	1	1	1	0.619544	0.762259	1	0	0	0	0	0	0	0	0	0	eukaryotic translation initiation factor 4G-like isoform X1	6073	P:GO:0006417; F:GO:0003723	P:regulation of translation; F:RNA binding		Coding
transcript_c_729	cell culture	125.403	0.757562	-2.46225	-1.05508	-0.502203	0.817543	-2.36309	-0.875832	-0.865847	0.0121016	1e-09	7.76878e-05	0.072426	0.00683981	1e-09	0.0019683	0.000477103	0	-1	0	0	0	-1	0	0	2	NBS-LRR type disease resistance protein	6044	F:GO:0043531; C:GO:0009536	F:ADP binding; C:plastid		Coding
transcript_c_730	cell culture	140.83	0.0945244	-0.99985	-1.21842	-0.384347	0.235877	-1.66791	0.00711767	-0.636869	1	0.206881	0.072567	0.817439	1	0.00759889	1	0.505355	0	0	0	0	0	0	0	0	0	dnaJ homolog subfamily C GRV2 isoform X2	6041	P:GO:0007032; P:GO:2000641	P:endosome organization; P:regulation of early endosome to late endosome transport		Coding	0.960106	(CCA)n;(CTTTTC)n	Simple_repeat;Simple_repeat
transcript_c_731	cell culture	17.3962	0.865391	0.327607	0.924683	0.56682	0.172057	-1.15444	0.650724	-0.457712	1	1	0.700843	0.938281	1	0.514294	0.882	0.985319	0	0	0	0	0	0	0	0	0	protein ILITYHIA	6076	P:GO:0006417; P:GO:0033674; F:GO:0019887; F:GO:0019901; F:GO:0043022	P:regulation of translation; P:positive regulation of kinase activity; F:protein kinase regulator activity; F:protein kinase binding; F:ribosome binding		Coding
transcript_c_732	cell culture	7.81501	0.211879	-0.510203	0	0	0.306146	-0.561156	0.712074	0	1	0.666203	1	1	1	0.647673	0.56123	1	0	0	0	0	0	0	0	0	0	protein SPIRRIG isoform X1	6062				Coding
transcript_c_733	cell culture	279.953	0.426041	2.50213	0.812327	0.689684	0.451706	2.0995	0.757979	0.8082	0.0010566	1e-09	1e-09	3.43791e-09	0.000479289	1e-09	1e-09	1e-09	0	1	0	0	0	1	0	0	2	disease resistance protein	6022	F:GO:0043531	F:ADP binding		NonCoding	0.929924	(CTT)n;(GA)n	Simple_repeat;Simple_repeat
transcript_c_734	cell culture	13.6132	2.05746	0.447993	0.258382	1.24626	2.14589	0.338985	0.738334	0.602685	0.645286	0.959452	1	0.548374	0.829338	1	0.832701	0.913256	0	0	0	0	0	0	0	0	0	ferric reduction oxidase 2-like	6043	C:GO:0016020	C:membrane		Coding
transcript_c_735	cell culture	0																										callose synthase 9	6057	P:GO:0006075; P:GO:0008360; P:GO:0071555; F:GO:0003843; C:GO:0000148; C:GO:0016021	P:(1->3)-beta-D-glucan biosynthetic process; P:regulation of cell shape; P:cell wall organization; F:1,3-beta-D-glucan synthase activity; C:1,3-beta-D-glucan synthase complex; C:integral component of membrane	1,3-beta-glucan synthase	Coding
transcript_c_736	cell culture	42.0813	0.544353	1.01215	-0.445483	-0.142949	0.399871	1.18216	-0.891627	0.360425	1	0.462653	0.907801	1	1	0.299901	0.570722	0.974977	0	0	0	0	0	0	0	0	0	callose synthase 12	6037	P:GO:0006075; P:GO:0008360; P:GO:0071555; F:GO:0003843; C:GO:0000148; C:GO:0016021	P:(1->3)-beta-D-glucan biosynthetic process; P:regulation of cell shape; P:cell wall organization; F:1,3-beta-D-glucan synthase activity; C:1,3-beta-D-glucan synthase complex; C:integral component of membrane	1,3-beta-glucan synthase	Coding
transcript_c_737	cell culture	405.648	-0.410723	1.07268	0.795965	0.0229925	-0.170235	0.758897	0.658976	-0.044691	0.144866	7.51649e-09	1.43243e-06	1	1	8.1831e-06	0.000124804	1	0	0	0	0	0	0	0	0	0	reverse transcriptase	6053	P:GO:0006278; P:GO:0090502; F:GO:0003676; F:GO:0003964; F:GO:0004523	P:RNA-dependent DNA biosynthetic process; P:RNA phosphodiester bond hydrolysis, endonucleolytic; F:nucleic acid binding; F:RNA-directed DNA polymerase activity; F:RNA-DNA hybrid ribonuclease activity		Coding	23.9551	L1-3_ALy;L1-3_ALy	LINE/L1;LINE/L1
transcript_c_738	cell culture	0																										DNA polymerase epsilon catalytic subunit A-like	6043	P:GO:0000278; P:GO:0006272; P:GO:0006287; P:GO:0006297; P:GO:0045004; P:GO:0071897; P:GO:0090305; F:GO:0000166; F:GO:0003677; F:GO:0003887; F:GO:0008270; F:GO:0008310; F:GO:0051539; C:GO:0008622	P:mitotic cell cycle; P:leading strand elongation; P:base-excision repair, gap-filling; P:nucleotide-excision repair, DNA gap filling; P:DNA replication proofreading; P:DNA biosynthetic process; P:nucleic acid phosphodiester bond hydrolysis; F:nucleotide binding; F:DNA binding; F:DNA-directed DNA polymerase activity; F:zinc ion binding; F:single-stranded DNA 3'-5' exodeoxyribonuclease activity; F…	Acting on ester bonds; Acting on ester bonds; DNA-directed DNA polymerase	Coding
transcript_c_739	cell culture	38.8064	0.51469	0.149971	-0.504882	0.678028	0.263469	-0.370622	0.103348	0.71736	1	1	0.700302	0.551589	1	0.813714	1	0.499351	0	0	0	0	0	0	0	0	0	brefeldin A-inhibited guanine nucleotide-exchange protein 5	6006	P:GO:0015031; P:GO:0032012; P:GO:0050790; F:GO:0005085; C:GO:0005802; C:GO:0005829; C:GO:0016020	P:protein transport; P:regulation of ARF protein signal transduction; P:regulation of catalytic activity; F:guanyl-nucleotide exchange factor activity; C:trans-Golgi network; C:cytosol; C:membrane		Coding	0.982351	(TCT)n;(AGATCA)n	Simple_repeat;Simple_repeat
transcript_c_740	cell culture	0																										protein CELLULOSE SYNTHASE INTERACTIVE 1	6050	P:GO:0051211; P:GO:2001006; F:GO:0008017	P:anisotropic cell growth; P:regulation of cellulose biosynthetic process; F:microtubule binding		Coding
transcript_c_741	cell culture	1288.36	0.0966331	0.91015	0.385018	0.247971	0.0600491	0.851739	0.257242	0.276101	1	5.26456e-08	0.0195745	0.213873	1	1.0498e-08	0.175599	0.145393	0	0	0	0	0	0	0	0	0	protein CHROMATIN REMODELING 5	6049	F:GO:0003824; F:GO:0005524; F:GO:0070615	F:catalytic activity; F:ATP binding; F:nucleosome-dependent ATPase activity		Coding	1.88461	(A)n;(TGA)n;GA-rich	Simple_repeat;Simple_repeat;Low_complexity
transcript_c_742	cell culture	0.326854	-0.887585	0	0	0	-0.899498	0	0	0	1	1	1	1	1	1	1	1	0	0	0	0	0	0	0	0	0	pre-mRNA-processing-splicing factor 8A	6068	P:GO:0000244; P:GO:0006508; F:GO:0008237; F:GO:0017070; F:GO:0030619; F:GO:0030620; F:GO:0030623; F:GO:0070122; F:GO:0097157; C:GO:0005682; C:GO:0071013	P:spliceosomal tri-snRNP complex assembly; P:proteolysis; F:metallopeptidase activity; F:U6 snRNA binding; F:U1 snRNA binding; F:U2 snRNA binding; F:U5 snRNA binding; F:isopeptidase activity; F:pre-mRNA intronic binding; C:U5 snRNP; C:catalytic step 2 spliceosome	Acting on peptide bonds (peptidases)	Coding
transcript_c_743	cell culture	1736.48	0.222277	1.10895	0.402875	1.10468	0.317805	0.705614	0.743393	0.541654	1	0.000590163	0.280257	0.000170132	1	0.0199866	0.0167703	0.120427	0	0	0	0	0	0	0	0	0	PREDICTED: uncharacterized protein LOC109150807	6038				Coding	30.0596	ATLINE1_1;(AACCTC)n;L1-3B_ALy;ATLINE1_1;ATLINE1_1	LINE/L1;Simple_repeat;LINE/L1;LINE/L1;LINE/L1
transcript_c_744	cell culture	1504.63	0.0347902	1.19173	0.547625	1.02371	0.161681	1.15758	0.478277	1.26457	1	0.000309859	0.113384	0.000907288	1	7.88314e-05	0.197608	2.62139e-05	0	0	0	0	0	0	0	0	0	callose synthase 12	6044	P:GO:0006075; P:GO:0008360; P:GO:0071555; F:GO:0003843; C:GO:0000148; C:GO:0016021	P:(1->3)-beta-D-glucan biosynthetic process; P:regulation of cell shape; P:cell wall organization; F:1,3-beta-D-glucan synthase activity; C:1,3-beta-D-glucan synthase complex; C:integral component of membrane	1,3-beta-glucan synthase	Coding
transcript_c_745	cell culture	423.521	-0.165291	0.483513	0.205436	-0.0855037	-0.192264	0.115265	0.267551	-0.157497	1	0.00208463	0.225692	0.832796	1	0.605838	0.0933921	0.446796	0	0	0	0	0	0	0	0	0	receptor-like protein 12	6040	C:GO:0016020; C:GO:0016021	C:membrane; C:integral component of membrane		Coding	1.83775	(CCACCG)n;(TCCC)n;GA-rich	Simple_repeat;Simple_repeat;Low_complexity
transcript_c_746	cell culture	3931.86	0.120418	0.390742	-0.141267	0.0633457	-0.0743609	0.208479	0.0863376	0.177804	1	0.0317436	0.574351	0.969674	1	0.264094	0.85922	0.43885	0	0	0	0	0	0	0	0	0	E3 ubiquitin-protein ligase UPL2	6046	P:GO:0000209; P:GO:0043161; P:GO:0045732; F:GO:0061630; C:GO:0005737	P:protein polyubiquitination; P:proteasome-mediated ubiquitin-dependent protein catabolic process; P:positive regulation of protein catabolic process; F:ubiquitin protein ligase activity; C:cytoplasm	Transferases	Coding	2.91102	A-rich;C;(GATGAA)n	Low_complexity;ATCopia24I;Simple_repeat
transcript_c_747	cell culture	372.011	-0.0245329	1.05916	0.273681	0.103892	-0.0899572	0.950553	0.205358	0.143179	1	1e-09	0.0470442	0.698394	1	1e-09	0.195679	0.461574	0	0	0	0	0	0	0	0	0	ribonuclease H	6032	P:GO:0090502; F:GO:0003676; F:GO:0004523	P:RNA phosphodiester bond hydrolysis, endonucleolytic; F:nucleic acid binding; F:RNA-DNA hybrid ribonuclease activity		Coding	13.7102	L1-12_ALy;L1-13_ALy;L1-15_ALy	LINE/L1;LINE/L1;LINE/L1
transcript_c_748	cell culture	0.208345	0	0	0	0.535397	0.172526	0	0	0	1	1	1	0.745438	1	1	1	1	0	0	0	0	0	0	0	0	0	putative 1-phosphatidylinositol-3-phosphate 5-kinase FAB1C	6058	P:GO:0046854; F:GO:0000166; F:GO:0000285; F:GO:0043167; C:GO:0010008	P:phosphatidylinositol phosphate biosynthetic process; F:nucleotide binding; F:1-phosphatidylinositol-3-phosphate 5-kinase activity; F:ion binding; C:endosome membrane	1-phosphatidylinositol-3-phosphate 5-kinase	Coding	1.20502	GA-rich;(TATA)n	Low_complexity;Simple_repeat
transcript_c_749	cell culture	9.5931	-0.558872	-2.68217	1.66993	0.833001	-0.454483	-1.35299	1.0452	0.766276	1	0.00228836	0.00178163	0.162867	1	0.040946	0.112372	0.201723	0	0	0	0	0	0	0	0	0	nuclear pore complex protein NUP205 isoform X2	6068	C:GO:0005634; C:GO:0005643	C:nucleus; C:nuclear pore		NonCoding
transcript_c_750	cell culture	940.396	0.046878	1.55062	1.07476	1.39646	-0.0390592	1.49458	1.15837	1.15875	1	1e-09	1e-09	1e-09	1	1e-09	1e-09	1e-09	0	0	0	0	0	0	0	0	0	hypothetical protein GH714_011871	6024	F:GO:0043531	F:ADP binding		Coding	0.415007	(A)n	Simple_repeat
transcript_c_751	cell culture	343.006	0.471914	0.0440028	-0.267741	-0.228632	-1.29621	-0.97038	0.916135	-0.284639	1	1	1	1	1	0.528858	0.630431	1	0	0	0	0	0	0	0	0	0	proteasome-associated protein ECM29 homolog isoform X2	6028	P:GO:0043248; F:GO:0060090; C:GO:0005737	P:proteasome assembly; F:molecular adaptor activity; C:cytoplasm		Coding	0.862641	(TCCTC)n;(ATCT)n	Simple_repeat;Simple_repeat
transcript_c_752	cell culture	1516.27	-0.161703	0.849765	-0.316876	-0.513517	-0.0856789	0.649149	-0.191426	-0.514388	0.857311	1e-09	0.00803176	5.48491e-06	1	5.52905e-09	0.173011	5.22888e-06	0	0	0	0	0	0	0	0	0	LOW QUALITY PROTEIN: uncharacterized protein LOC114076513	6034	P:GO:0006508; F:GO:0003676; F:GO:0004190; F:GO:0008270	P:proteolysis; F:nucleic acid binding; F:aspartic-type endopeptidase activity; F:zinc ion binding		NonCoding	19.7382	ATGP1-I	LTR/Gypsy
transcript_c_753	cell culture	427.706	-0.291842	-0.647472	0.0368185	0.128221	0.176641	-0.832663	-0.0218681	-0.0471182	0.60489	0.000922702	1	0.713039	1	7.11066e-07	1	1	0	0	0	0	0	0	0	0	0	sister chromatid cohesion protein SCC2 isoform X1	6022				Coding
transcript_c_754	cell culture	291.531	0.128263	0.243957	0.0332977	0.0694998	0.21775	0.317397	0.308492	-0.196345	1	0.287398	1	0.951906	1	0.0728403	0.0907765	0.383973	0	0	0	0	0	0	0	0	0	chromatin modification-related protein EAF1 B isoform X2	6028	P:GO:0006325; C:GO:0005634; C:GO:0035267	P:chromatin organization; C:nucleus; C:NuA4 histone acetyltransferase complex		Coding
transcript_c_755	cell culture	4.60395	0	-0.32705	-0.842717	0	0.815271	-0.39788	-0.841832	0.452226	1	0.918078	0.518513	1	1	0.870602	0.536019	0.880764	0	0	0	0	0	0	0	0	0	nuclear pore complex protein NUP205 isoform X2	5946	C:GO:0005643	C:nuclear pore		Coding
transcript_c_756	cell culture	1744.42	0.0800661	0.857591	0.0132388	0.0679189	-0.140414	0.890514	0.1014	-0.188869	1	1.28e-05	1	0.987662	1	2.74041e-07	0.855262	0.50577	0	0	0	0	0	0	0	0	0	protein NETWORKED 1A-like	5777	F:GO:0003779	F:actin binding		Coding	0.623161	GA-rich	Low_complexity
transcript_c_757	cell culture	1192.24	0.355956	-0.345007	-0.971655	-0.437485	0.32749	-0.383084	-0.908749	-0.302801	3.24576e-08	5.6366e-06	1e-09	1e-09	8.85591e-07	4.06057e-09	1e-09	9.22292e-08	0	0	0	0	0	0	0	0	0	uncharacterized protein LOC110624684 isoform X2	6036	F:GO:0043531	F:ADP binding		Coding	0.265076	(A)n	Simple_repeat
transcript_c_758	cell culture	16.0595	0	0	0	0.742968	0	0	0	1.05237	1	1	1	0.552721	1	1	1	0.288729	0	0	0	0	0	0	0	0	0	DExH-box ATP-dependent RNA helicase DExH12-like	6048	P:GO:0006401; F:GO:0003676; F:GO:0003724; F:GO:0005524; F:GO:0016787; C:GO:0005681	P:RNA catabolic process; F:nucleic acid binding; F:RNA helicase activity; F:ATP binding; F:hydrolase activity; C:spliceosomal complex	RNA helicase	Coding
transcript_c_759	cell culture	0																										DNA-directed RNA polymerase II subunit 1	6007	P:GO:0006366; F:GO:0001055; F:GO:0003677; F:GO:0046872; C:GO:0005665	P:transcription by RNA polymerase II; F:RNA polymerase II activity; F:DNA binding; F:metal ion binding; C:RNA polymerase II, core complex	DNA-directed RNA polymerase	Coding
transcript_c_760	cell culture	551.958	0.0684448	0.398706	0.224225	0.399615	0.176717	0.264891	0.336236	0.10572	1	0.0241942	0.209983	0.010403	1	0.114889	0.0368033	0.741669	0	0	0	0	0	0	0	0	0	uncharacterized protein LOC101502536	6022	F:GO:0046983	F:protein dimerization activity		Coding	9.14978	TAG1;(ACAACA)n;(TTTC)n	DNA/hAT-Tag1;Simple_repeat;Simple_repeat
transcript_c_761	cell culture	1300.57	0.10237	0.364554	-0.104041	0.262062	-0.096385	0.259505	-0.159484	0.382526	1	0.0125916	0.637641	0.0629794	1	0.0554322	0.355898	0.00295818	0	0	0	0	0	0	0	0	0	callose synthase 9	6019	P:GO:0006075; P:GO:0008360; P:GO:0071555; F:GO:0003843; C:GO:0000148; C:GO:0016021	P:(1->3)-beta-D-glucan biosynthetic process; P:regulation of cell shape; P:cell wall organization; F:1,3-beta-D-glucan synthase activity; C:1,3-beta-D-glucan synthase complex; C:integral component of membrane	1,3-beta-glucan synthase	Coding
transcript_c_762	cell culture	1061.51	-0.232123	-2.403	-2.85357	-2.02698	0.0230473	-2.3695	-2.98721	-2.04743	0.892699	1e-09	1e-09	1e-09	1	1e-09	1e-09	1e-09	0	-1	-1	-1	0	-1	-1	-1	6	hypothetical protein GH714_012370	6068	F:GO:0043531	F:ADP binding		Coding
transcript_c_763	cell culture	388.923	0.161685	0.708808	0.296683	1.1676	0.269314	0.49064	0.222274	1.05335	1	2.69937e-07	0.0188188	1e-09	0.508804	0.000105648	0.119846	1e-09	0	0	0	0	0	0	0	0	0	unnamed protein product	6096	P:GO:0090502; F:GO:0003676; F:GO:0004523	P:RNA phosphodiester bond hydrolysis, endonucleolytic; F:nucleic acid binding; F:RNA-DNA hybrid ribonuclease activity		Coding	25.6398	(CCTC)n;ATLINE1_2;L1-3B_ALy;ATLINE1_8;L1-3B_ALy	Simple_repeat;LINE/L1;LINE/L1;LINE/L1;LINE/L1
transcript_c_764	cell culture	19.864	0.233318	-0.0437546	-0.0380727	-0.17728	-0.064733	-0.205381	0.00560735	-0.177338	1	1	1	1	1	1	1	1	0	0	0	0	0	0	0	0	0	protein CELLULOSE SYNTHASE INTERACTIVE 1	5991	P:GO:0051211; P:GO:2001006; F:GO:0008017	P:anisotropic cell growth; P:regulation of cellulose biosynthetic process; F:microtubule binding		Coding
transcript_c_765	cell culture	1619.75	0.0287905	-0.995495	0.19035	0.282584	-0.0901238	-0.898959	0.235491	0.0829366	1	1e-09	0.212237	0.0434668	1	1e-09	0.103526	0.786319	0	0	0	0	0	0	0	0	0	sister chromatid cohesion protein SCC2 isoform X1	6030	P:GO:0009793; P:GO:0010468; P:GO:0034508; P:GO:0051177; P:GO:0061780; P:GO:0071169; P:GO:1990414; F:GO:0003682; F:GO:0046872; C:GO:0090694	P:embryo development ending in seed dormancy; P:regulation of gene expression; P:centromere complex assembly; P:meiotic sister chromatid cohesion; P:mitotic cohesin loading; P:establishment of protein localization to chromatin; P:replication-born double-strand break repair via sister chromatid exchange; F:chromatin binding; F:metal ion binding; C:Scc2-Scc4 cohesin loading complex		Coding	0.497512	(TGACGA)n	Simple_repeat
transcript_c_766	cell culture	601.385	-0.112849	-0.113083	-0.47154	-0.514328	-0.162606	-0.085714	-0.223988	-0.255607	1	1	0.284363	0.252468	1	1	0.792937	0.727301	0	0	0	0	0	0	0	0	0	THO complex subunit 2-like	6015	P:GO:0006397; P:GO:0006406; F:GO:0003729; C:GO:0000445	P:mRNA processing; P:mRNA export from nucleus; F:mRNA binding; C:THO complex part of transcription export complex		Coding
transcript_c_767	cell culture	38.848	0.616682	0	0	0.174513	0.316234	0	0.137188	-0.277806	1	1	1	1	1	1	1	0.983706	0	0	0	0	0	0	0	0	0	callose synthase 12	5957	P:GO:0006075; P:GO:0008360; P:GO:0071555; F:GO:0003843; C:GO:0000148; C:GO:0016021	P:(1->3)-beta-D-glucan biosynthetic process; P:regulation of cell shape; P:cell wall organization; F:1,3-beta-D-glucan synthase activity; C:1,3-beta-D-glucan synthase complex; C:integral component of membrane	1,3-beta-glucan synthase	Coding
transcript_c_768	cell culture	174.168	0.20844	0.556165	-0.223482	0.222209	-0.299932	0.688542	-0.38465	0.367155	1	0.331763	0.853268	0.880947	1	0.129249	0.574003	0.609654	0	0	0	0	0	0	0	0	0	histone acetyltransferase HAC1-like isoform X1	6018	P:GO:0006355; P:GO:0016573; F:GO:0003712; F:GO:0004402; F:GO:0008270	P:regulation of transcription, DNA-templated; P:histone acetylation; F:transcription coregulator activity; F:histone acetyltransferase activity; F:zinc ion binding	Histone acetyltransferase	Coding	1.11333	(TGG)n	Simple_repeat
transcript_c_769	cell culture	1177.39	0.00803551	0.556824	-1.15555	-0.600406	0.0210521	0.253513	0.585939	-1.82692	1	0.899224	0.573624	0.927068	1	1	0.927398	0.271007	0	0	0	0	0	0	0	0	0	uncharacterized protein LOC115961572	6019	P:GO:0090502; F:GO:0003676; F:GO:0003824; F:GO:0004523	P:RNA phosphodiester bond hydrolysis, endonucleolytic; F:nucleic acid binding; F:catalytic activity; F:RNA-DNA hybrid ribonuclease activity		Coding	16.4479	ATLINE1_10A;ATLINE1_8;(TTTTTGT)n;META1_I	LINE/L1;LINE/L1;Simple_repeat;LTR/Copia
transcript_c_770	cell culture	1764.47	0.128216	1.38948	1.30343	2.0498	0.0393589	1.17368	1.14268	1.88004	1	1e-09	1e-09	1e-09	1	1e-09	1e-09	1e-09	0	0	0	1	0	0	0	0	1	PREDICTED: uncharacterized protein LOC109169412	6029				Coding	32.8579	(CCTT)n;L1-3_ALy;L1-3_ALy;ATLINE1_2	Simple_repeat;LINE/L1;LINE/L1;LINE/L1
transcript_c_771	cell culture	1369.05	0.343516	0.69073	-0.423043	-0.678714	0.26927	0.244536	0.421883	-2.25743	1	0.740501	0.946057	0.789168	1	1	0.957797	0.0459773	0	0	0	0	0	0	0	0	0	E3 ubiquitin-protein ligase UPL3	6029	P:GO:0016567; F:GO:0004842; F:GO:0016874	P:protein ubiquitination; F:ubiquitin-protein transferase activity; F:ligase activity	Transferases; Ligases	Coding	0.978603	(TGAAGA)n	Simple_repeat
transcript_c_772	cell culture	1272.29	0.146422	-0.370686	0.0450767	0.182856	0.0561933	-0.204521	-0.0769762	0.258126	0.831127	0.00149426	0.923324	0.123132	1	0.0638957	0.704784	0.0154977	0	0	0	0	0	0	0	0	0	THO complex subunit 2-like	6022	P:GO:0006397; P:GO:0006406; F:GO:0003729; C:GO:0000445	P:mRNA processing; P:mRNA export from nucleus; F:mRNA binding; C:THO complex part of transcription export complex		Coding	0.830289	GA-rich;(CT)n	Low_complexity;Simple_repeat
transcript_c_773	cell culture	1080.05	0.0187567	0.987116	1.27745	0.942404	0.012511	1.04385	1.06157	0.799527	1	1e-09	1e-09	1e-09	1	1e-09	1e-09	1e-09	0	0	0	0	0	0	0	0	0	protein ROS1 isoform X1	6033	P:GO:0006281; P:GO:0006284; P:GO:0080111; F:GO:0003677; F:GO:0003824; F:GO:0019104; F:GO:0035514; F:GO:0046872; F:GO:0051536; F:GO:0051539; C:GO:0005634	P:DNA repair; P:base-excision repair; P:DNA demethylation; F:DNA binding; F:catalytic activity; F:DNA N-glycosylase activity; F:DNA demethylase activity; F:metal ion binding; F:iron-sulfur cluster binding; F:4 iron, 4 sulfur cluster binding; C:nucleus		Coding
transcript_c_774	cell culture	39.506	1.11761	-0.208503	-0.462304	0.377554	0.886612	-1.2854	-0.0933274	0.0421821	0.641547	1	0.737493	0.861012	1	0.0911894	1	1	0	0	0	0	0	0	0	0	0	serine/threonine-protein kinase TOR	6129	P:GO:0006468; P:GO:0016242; P:GO:0038202; F:GO:0005524; F:GO:0044877; F:GO:0106310; F:GO:0106311; C:GO:0031931; C:GO:0031932	P:protein phosphorylation; P:negative regulation of macroautophagy; P:TORC1 signaling; F:ATP binding; F:protein-containing complex binding; F:protein serine kinase activity; F:protein threonine kinase activity; C:TORC1 complex; C:TORC2 complex	Non-specific serine/threonine protein kinase	Coding
transcript_c_775	cell culture	0.889851	-0.203463	0.339657	0	-0.0997383	-0.203974	0.296565	0	0.159893	1	0.854693	1	1	1	0.918295	1	1	0	0	0	0	0	0	0	0	0	CCR4-NOT transcription complex subunit 1-like isoform X1	5950				Coding	0.420168	(TTTA)n	Simple_repeat
transcript_c_776	cell culture	0																										E3 ubiquitin-protein ligase PRT6 isoform X1	6002	P:GO:0016567; P:GO:0071596; F:GO:0061630; C:GO:0000151; C:GO:0005737	P:protein ubiquitination; P:ubiquitin-dependent protein catabolic process via the N-end rule pathway; F:ubiquitin protein ligase activity; C:ubiquitin ligase complex; C:cytoplasm	Transferases	Coding
transcript_c_777	cell culture	2264.35	0.294981	1.28353	0.0934161	0.133805	0.139704	1.15614	0.133384	0.0308204	0.00612753	1e-09	0.451744	0.218603	0.95787	1e-09	0.21397	0.989977	0	0	0	0	0	0	0	0	0	BEACH domain-containing protein C2 isoform X1	6047				Coding
transcript_c_778	cell culture	257.078	-0.128797	-0.836875	-2.19504	-1.93439	-0.0671762	-0.402739	-1.87872	-1.51484	1	0.0026478	1e-09	1e-09	1	0.135943	1e-09	1e-09	0	0	-1	0	0	0	0	0	1	kinesin-like protein KIN-12D	6127	P:GO:0007018; F:GO:0000166; F:GO:0003774; F:GO:0003777; F:GO:0003777; F:GO:0005524; F:GO:0008017	P:microtubule-based movement; F:nucleotide binding; F:cytoskeletal motor activity; F:microtubule motor activity; F:microtubule motor activity; F:ATP binding; F:microtubule binding		Coding
transcript_c_779	cell culture	843.183	-0.200974	1.04459	1.03253	1.44682	-0.036141	0.983339	0.840795	1.40124	1	3.45612e-09	1e-09	1e-09	1	1e-09	9.40396e-08	1e-09	0	0	0	0	0	0	0	0	0	uncharacterized protein LOC119986972	6017	P:GO:0090502; F:GO:0003676; F:GO:0003824; F:GO:0004523	P:RNA phosphodiester bond hydrolysis, endonucleolytic; F:nucleic acid binding; F:catalytic activity; F:RNA-DNA hybrid ribonuclease activity		Coding	19.8604	L1-3B_ALy;L1-3_ALy;L1-3_ALy	LINE/L1;LINE/L1;LINE/L1
transcript_c_780	cell culture	409.109	-0.113786	-0.228758	-0.16025	-0.109067	-0.00936691	-0.338077	-0.173396	-0.0530794	1	0.193454	0.330269	0.648428	1	0.0134007	0.299418	0.950483	0	0	0	0	0	0	0	0	0	uncharacterized protein LOC106384431	6021	P:GO:0090502; F:GO:0003676; F:GO:0004523	P:RNA phosphodiester bond hydrolysis, endonucleolytic; F:nucleic acid binding; F:RNA-DNA hybrid ribonuclease activity		Coding	20.3621	L1-3B_ALy;L1-3B_ALy;ATLINE1_2	LINE/L1;LINE/L1;LINE/L1
transcript_c_781	cell culture	1126.92	-0.193851	-0.167354	-0.0924693	0.119554	0.0354322	0.353037	-0.357388	-0.0945304	1	1	1	1	1	0.863784	0.912499	1	0	0	0	0	0	0	0	0	0	proteasome-associated protein ECM29 homolog isoform X2	6007	P:GO:0043248; F:GO:0060090; C:GO:0005737	P:proteasome assembly; F:molecular adaptor activity; C:cytoplasm		Coding	0.865657	(TCCTC)n;(ATCT)n	Simple_repeat;Simple_repeat
transcript_c_782	cell culture	1140.1	0.0176326	-1.34074	-0.11547	0.386537	-0.0831565	-1.49033	-0.139566	0.266227	1	0.235996	1	0.950086	1	0.129132	1	1	0	0	0	0	0	0	0	0	0	serine/threonine-protein kinase TOR	6006	P:GO:0006468; P:GO:0016242; P:GO:0038202; F:GO:0005524; F:GO:0044877; F:GO:0106310; F:GO:0106311; C:GO:0031931; C:GO:0031932	P:protein phosphorylation; P:negative regulation of macroautophagy; P:TORC1 signaling; F:ATP binding; F:protein-containing complex binding; F:protein serine kinase activity; F:protein threonine kinase activity; C:TORC1 complex; C:TORC2 complex	Non-specific serine/threonine protein kinase	Coding
transcript_c_783	cell culture	0.195947	0	0.37106	0	0	0	0	0	0	1	0.815802	1	1	1	1	1	1	0	0	0	0	0	0	0	0	0	autophagy-related protein 2 isoform X1	6011	P:GO:0000045; P:GO:0000422; P:GO:0030242; P:GO:0034727; P:GO:0044805; P:GO:0061709; F:GO:0032266; C:GO:0005789; C:GO:0019898; C:GO:0034045	P:autophagosome assembly; P:autophagy of mitochondrion; P:autophagy of peroxisome; P:piecemeal microautophagy of the nucleus; P:late nucleophagy; P:reticulophagy; F:phosphatidylinositol-3-phosphate binding; C:endoplasmic reticulum membrane; C:extrinsic component of membrane; C:phagophore assembly site membrane		Coding
transcript_c_784	cell culture	306.383	0.87669	1.02978	1.32992	0.377157	1.01226	0.812716	0.963844	-0.0719582	0.0385035	0.00224249	7.74195e-06	0.39657	0.0123456	0.00815474	0.00221383	1	0	0	0	0	0	0	0	0	0	ferric reduction oxidase 2-like	5989	C:GO:0016020	C:membrane		Coding	0.667891	GA-rich	Low_complexity
transcript_c_785	cell culture	4.47544	0	0	0	-1.76281	0	0	0	-1.76349	1	1	1	0.0310799	1	1	1	0.0319594	0	0	0	0	0	0	0	0	0	probable helicase MAGATAMA 3 isoform X1	6015	P:GO:0090305; F:GO:0003723; F:GO:0004386; F:GO:0004519	P:nucleic acid phosphodiester bond hydrolysis; F:RNA binding; F:helicase activity; F:endonuclease activity	Acting on ester bonds	Coding	0.681629	(CTCTAT)n	Simple_repeat
transcript_c_786	cell culture	318.575	0.359947	2.1418	0.785422	0.675719	0.170209	1.91306	0.433738	0.806894	1	1.18881e-08	0.0404246	0.111007	1	1.54067e-08	0.382897	0.0437853	0	1	0	0	0	0	0	0	1	unnamed protein product	5500	P:GO:0090502; F:GO:0003676; F:GO:0003824; F:GO:0004523	P:RNA phosphodiester bond hydrolysis, endonucleolytic; F:nucleic acid binding; F:catalytic activity; F:RNA-DNA hybrid ribonuclease activity		Coding	18.2727	ATLINE1_2;L1-3B_ALy	LINE/L1;LINE/L1
transcript_c_787	cell culture	0.375158	0.184439	0	0.264582	0.190098	0	0	0	-0.299643	1	1	0.984349	1	1	1	1	0.960267	0	0	0	0	0	0	0	0	0	transcription initiation factor TFIID subunit 1 isoform X2	5938				Coding	2.96396	(GGA)n;(TGA)n;GA-rich	Simple_repeat;Simple_repeat;Low_complexity
transcript_c_788	cell culture	982.134	-0.191035	-0.422913	0.204108	0.244441	-0.0470814	-0.559631	0.271195	0.142709	0.133988	4.12345e-06	0.00883196	0.00171449	1	1e-09	0.000390139	0.105873	0	0	0	0	0	0	0	0	0	splicing factor U2af large subunit B	6073	F:GO:0003723; C:GO:0005684	F:RNA binding; C:U2-type spliceosomal complex		Coding
transcript_c_789	cell culture	0.623121	0	0.876454	0.270402	-0.361792	0	1.24701	0.432732	0.362141	1	0.642301	1	1	1	0.433945	0.989791	1	0	0	0	0	0	0	0	0	0	glutamate synthase [NADH], amyloplastic isoform X2	6159	P:GO:0019676; P:GO:0097054; F:GO:0005506; F:GO:0010181; F:GO:0016040; F:GO:0050660; F:GO:0051538	P:ammonia assimilation cycle; P:L-glutamate biosynthetic process; F:iron ion binding; F:FMN binding; F:glutamate synthase (NADH) activity; F:flavin adenine dinucleotide binding; F:3 iron, 4 sulfur cluster binding	Glutamate synthase (NADH)	Coding
transcript_c_790	cell culture	40.8654	0.216531	0.354568	0.284986	-0.42657	-0.072594	-0.165688	0.534366	0.399232	1	1	1	1	1	1	0.954639	1	0	0	0	0	0	0	0	0	0	ubiquitin-protein ligase, putative	5979	P:GO:0009620; P:GO:0009733; P:GO:0009826; P:GO:0009926; P:GO:0010311; P:GO:0048281; F:GO:0008270; F:GO:0016874; C:GO:0005829; C:GO:0009506	P:response to fungus; P:response to auxin; P:unidimensional cell growth; P:auxin polar transport; P:lateral root formation; P:inflorescence morphogenesis; F:zinc ion binding; F:ligase activity; C:cytosol; C:plasmodesma	Ligases	Coding	0.351229	(CAA)n	Simple_repeat
transcript_c_791	cell culture	992.257	0.205629	-0.173312	-0.235188	-0.358307	0.209033	-0.182199	-0.0946171	-0.0301816	0.9967	0.52835	0.25479	0.0540683	1	0.406998	0.849416	1	0	0	0	0	0	0	0	0	0	eukaryotic translation initiation factor 4G isoform X1	6042	P:GO:0006417; F:GO:0003723	P:regulation of translation; F:RNA binding		Coding	1.15856	(TC)n;(GAAA)n;A-rich	Simple_repeat;Simple_repeat;Low_complexity
transcript_c_792	cell culture	0.0874483	-0.257797	0	0	0	-0.26971	0	0	0	1	1	1	1	1	1	1	1	0	0	0	0	0	0	0	0	0	callose synthase 9	6009	P:GO:0006075; P:GO:0008360; P:GO:0071555; F:GO:0003843; C:GO:0000148; C:GO:0016021	P:(1->3)-beta-D-glucan biosynthetic process; P:regulation of cell shape; P:cell wall organization; F:1,3-beta-D-glucan synthase activity; C:1,3-beta-D-glucan synthase complex; C:integral component of membrane	1,3-beta-glucan synthase	Coding
transcript_c_793	cell culture	0.852716	0	0	-1.63748	0	0	0	-1.63385	0	1	1	0.0386412	1	1	1	0.041831	1	0	0	0	0	0	0	0	0	0	ATP synthase CF1 alpha subunit	6007	P:GO:0015986; F:GO:0005524; F:GO:0046933; F:GO:0046961; C:GO:0005743; C:GO:0009535; C:GO:0045261	P:ATP synthesis coupled proton transport; F:ATP binding; F:proton-transporting ATP synthase activity, rotational mechanism; F:proton-transporting ATPase activity, rotational mechanism; C:mitochondrial inner membrane; C:chloroplast thylakoid membrane; C:proton-transporting ATP synthase complex, catalytic core F(1)	H(+)-exporting diphosphatase; H(+)-transporting two-sector ATPase; Ligases	Coding	2.81338	A-rich;(T)n	Low_complexity;Simple_repeat
transcript_c_794	cell culture	26.1902	0	-0.0601273	-0.0485529	0.199612	0.197937	0.328678	-0.236041	-0.000470375	1	1	1	1	1	0.892742	1	1	0	0	0	0	0	0	0	0	0	uncharacterized protein LOC110601200	6000	P:GO:0000184; P:GO:0006468; F:GO:0005524; F:GO:0106310; F:GO:0106311	P:nuclear-transcribed mRNA catabolic process, nonsense-mediated decay; P:protein phosphorylation; F:ATP binding; F:protein serine kinase activity; F:protein threonine kinase activity	Non-specific serine/threonine protein kinase	Coding	1	(GAAGAT)n	Simple_repeat
transcript_c_795	cell culture	0																										cytochrome f	6097	P:GO:0015979; P:GO:0022900; F:GO:0005506; F:GO:0009055; F:GO:0020037; C:GO:0009507; C:GO:0031361	P:photosynthesis; P:electron transport chain; F:iron ion binding; F:electron transfer activity; F:heme binding; C:chloroplast; C:integral component of thylakoid membrane	Oxidoreductases	NonCoding	4.49401	(AGATAA)n;(TTTAATT)n;(ATTTTA)n;(AAGGT)n;(TAA)n	Simple_repeat;Simple_repeat;Simple_repeat;Simple_repeat;Simple_repeat
transcript_c_796	cell culture	689.59	0.0277062	-1.03014	-0.881029	-0.685905	-0.102242	-1.2497	-0.728437	-0.532252	1	1e-09	1e-09	2.26757e-08	1	1e-09	4.04919e-09	2.16075e-05	0	0	0	0	0	0	0	0	0	nuclear pore complex protein NUP205 isoform X1	6035	C:GO:0005643	C:nuclear pore		Coding
transcript_c_797	cell culture	1136.77	-0.371072	1.32683	-0.0207105	0.301985	-0.193117	1.01498	0.332472	-0.657766	0.91922	8.89053e-06	1	0.492089	1	0.000183769	0.400996	0.0333111	0	0	0	0	0	0	0	0	0	NADH-plastoquinone oxidoreductase subunit 4	6001	P:GO:0042773; F:GO:0008137; F:GO:0048038; C:GO:0009507; C:GO:0016021; C:GO:0042651	P:ATP synthesis coupled electron transport; F:NADH dehydrogenase (ubiquinone) activity; F:quinone binding; C:chloroplast; C:integral component of membrane; C:thylakoid membrane	NADH:ubiquinone reductase (H(+)-translocating); NADH dehydrogenase (quinone); NAD(P)H dehydrogenase (quinone)	NonCoding	3.11615	(ATTTG)n;(TA)n;(TTGAAT)n;(T)n	Simple_repeat;Simple_repeat;Simple_repeat;Simple_repeat
transcript_c_798	cell culture	1331.83	0.404989	-0.697962	0.929631	-0.247427	0.101077	-0.477894	0.943943	0.686991	1	0.254291	0.0655654	0.883405	1	0.437526	0.064375	0.244353	0	0	0	0	0	0	0	0	0	DDB1- and CUL4-associated factor homolog 1 isoform X1	6006	P:GO:0009793; P:GO:0016567; P:GO:0048366; C:GO:0080008	P:embryo development ending in seed dormancy; P:protein ubiquitination; P:leaf development; C:Cul4-RING E3 ubiquitin ligase complex		Coding	5.22811	GA-rich;hAT-N4_ALy	Low_complexity;DNA/hAT-Charlie
transcript_c_799	cell culture	532.08	-0.0757247	0.750313	0.0903262	-0.113021	-0.183722	0.706948	0.0517608	0.0901366	1	0.000334435	0.898618	0.83425	1	0.000134668	1	0.909007	0	0	0	0	0	0	0	0	0	DNA/RNA polymerases superfamily protein	6114	P:GO:0015074; F:GO:0003676; F:GO:0008270	P:DNA integration; F:nucleic acid binding; F:zinc ion binding		NonCoding	21.6225	(TGA)n;GA-rich;ATGP1-I;A-rich	Simple_repeat;Low_complexity;LTR/Gypsy;Low_complexity
transcript_c_801	cell culture	71.4262	0.965792	0.505796	0.132836	0.0625685	0.765108	0.230573	0.925788	-0.994192	1	0.900897	1	1	1	1	0.696242	0.65968	0	0	0	0	0	0	0	0	0	E3 ubiquitin-protein ligase UPL3	5763	P:GO:0016567; F:GO:0004842; F:GO:0016874	P:protein ubiquitination; F:ubiquitin-protein transferase activity; F:ligase activity	Transferases; Ligases	Coding	1.33611	(ATG)n;(CAAAAG)n	Simple_repeat;Simple_repeat
transcript_c_802	cell culture	0.0859724	0	0	0	0.414983	0	0	0	0	1	1	1	0.864064	1	1	1	1	0	0	0	0	0	0	0	0	0	autophagy-related protein 2-like isoform X1	6029	P:GO:0000045; P:GO:0000422; P:GO:0034727; P:GO:0044805; P:GO:0061709; F:GO:0032266; C:GO:0000407; C:GO:0019898	P:autophagosome assembly; P:autophagy of mitochondrion; P:piecemeal microautophagy of the nucleus; P:late nucleophagy; P:reticulophagy; F:phosphatidylinositol-3-phosphate binding; C:phagophore assembly site; C:extrinsic component of membrane		Coding
transcript_c_803	cell culture	2011.59	0.0557346	-0.863263	-0.899314	-0.242392	0.0614433	-0.956335	-0.967786	-0.163091	1	1e-09	1e-09	0.0222481	1	1e-09	1e-09	0.172664	0	0	0	0	0	0	0	0	0	uncharacterized protein LOC110643248 isoform X1	6016	F:GO:0043531	F:ADP binding		Coding
transcript_c_804	cell culture	232.072	-0.0786544	-0.034752	-0.129619	0.0162744	-0.177352	0.342316	-0.396812	0.185172	1	1	0.645694	1	1	0.0529552	0.0237632	0.419857	0	0	0	0	0	0	0	0	0	transcription initiation factor TFIID subunit 1-like isoform X1	6015				Coding	2.97589	(GGA)n;(TGA)n;GA-rich	Simple_repeat;Simple_repeat;Low_complexity
transcript_c_805	cell culture	634.444	0.0518529	-0.027144	0.154379	0.149397	-0.0023199	-0.0918287	0.0217586	0.157185	1	1	0.252465	0.30458	1	0.601495	1	0.256918	0	0	0	0	0	0	0	0	0	THO complex subunit 2-like	5984	P:GO:0006397; P:GO:0006406; F:GO:0003729; C:GO:0000445	P:mRNA processing; P:mRNA export from nucleus; F:mRNA binding; C:THO complex part of transcription export complex		Coding	0.802139	GA-rich;(CT)n	Low_complexity;Simple_repeat
transcript_c_806	cell culture	591.769	-0.137725	-1.65602	-0.82115	-0.416612	0.0925237	-1.34534	-0.492545	-0.405247	1	1e-09	1.32474e-06	0.0331477	1	1e-09	0.00727539	0.0392013	0	0	0	0	0	0	0	0	0	thyroid adenoma-associated protein homolog isoform X1	5997	P:GO:0009631; P:GO:0030488; P:GO:0032006; C:GO:0005829	P:cold acclimation; P:tRNA methylation; P:regulation of TOR signaling; C:cytosol		Coding
transcript_c_807	cell culture	331.231	0.388037	0.580671	-0.0319008	0.156953	0.351404	0.480605	0.282948	-0.827429	0.999303	0.142332	1	0.908755	1	0.182556	0.601233	0.0144695	0	0	0	0	0	0	0	0	0	TATA-binding protein-associated factor BTAF1 isoform X1	5996	F:GO:0003677; F:GO:0005524; F:GO:0008094; F:GO:0017025; F:GO:0070615	F:DNA binding; F:ATP binding; F:ATPase, acting on DNA; F:TBP-class protein binding; F:nucleosome-dependent ATPase activity		Coding
transcript_c_808	cell culture	405.669	-0.0335199	-2.00777	-1.95507	-1.20547	-0.0527974	-1.72605	-1.20274	-0.838942	1	1e-09	1e-09	1.50725e-09	1	1e-09	3.69874e-09	4.66665e-05	0	-1	0	0	0	0	0	0	1	callose synthase 11-like	5990	P:GO:0006075; P:GO:0008360; P:GO:0071555; F:GO:0003843; C:GO:0000148; C:GO:0016021	P:(1->3)-beta-D-glucan biosynthetic process; P:regulation of cell shape; P:cell wall organization; F:1,3-beta-D-glucan synthase activity; C:1,3-beta-D-glucan synthase complex; C:integral component of membrane	1,3-beta-glucan synthase	Coding
transcript_c_809	cell culture	1636.36	-0.0393629	1.29193	-0.203706	0.0758863	-0.0261875	1.00543	0.513683	-0.918174	1	2.9035e-05	0.730293	1	1	0.000336988	0.126632	0.00204802	0	0	0	0	0	0	0	0	0	acetyl-CoA carboxylase carboxyltransferase beta subunit	5991	P:GO:0006633; P:GO:2001295; F:GO:0003989; F:GO:0005524; F:GO:0008270; F:GO:0016743; C:GO:0009317; C:GO:0009570	P:fatty acid biosynthetic process; P:malonyl-CoA biosynthetic process; F:acetyl-CoA carboxylase activity; F:ATP binding; F:zinc ion binding; F:carboxyl- or carbamoyltransferase activity; C:acetyl-CoA carboxylase complex; C:chloroplast stroma	Acetyl-CoA carboxylase; Transferring one-carbon groups	Coding	5.49157	(GCGGTA)n;(AGATAA)n;(TTTAATT)n;(ATTTTA)n	Simple_repeat;Simple_repeat;Simple_repeat;Simple_repeat
transcript_c_810	cell culture	0																										proteasome-associated protein ECM29 homolog isoform X2	6020	P:GO:0043248; F:GO:0060090; C:GO:0005737	P:proteasome assembly; F:molecular adaptor activity; C:cytoplasm		Coding	1.64452	(GGCGGA)n;(TCCTC)n;(ATCT)n	Simple_repeat;Simple_repeat;Simple_repeat
transcript_c_811	cell culture	51.1282	-0.0987318	-0.00500238	-0.73016	-0.477317	0.715846	-0.263015	-0.56167	-0.707107	1	1	0.00898866	0.116192	0.0797322	0.436076	0.0734807	0.00835072	0	0	0	0	0	0	0	0	0	protein TSS	6021	P:GO:0009987; C:GO:0005737	P:cellular process; C:cytoplasm		Coding
transcript_c_812	cell culture	47.7437	-0.108084	-0.791654	-0.284999	-0.534813	-0.269496	0.207804	0.186661	0.191629	1	0.497804	0.969748	0.747919	1	0.997676	1	1	0	0	0	0	0	0	0	0	0	histone acetyltransferase HAC1 isoform X1	5998	F:GO:0016746; F:GO:0046872	F:acyltransferase activity; F:metal ion binding	Acyltransferases	Coding	1.11704	(TGG)n	Simple_repeat
transcript_c_813	cell culture	646.943	0.0693254	0.344308	0.191908	0.0741279	0.554056	0.197505	-0.256345	0.813365	1	0.547475	0.844245	1	0.96535	0.789923	0.718958	0.0319077	0	0	0	0	0	0	0	0	0	eukaryotic translation initiation factor 4G isoform X1	6025	P:GO:0006417; F:GO:0003723	P:regulation of translation; F:RNA binding		Coding
transcript_c_814	cell culture	153.117	0.272694	0.821642	0.35572	1.11165	-0.468303	0.580748	0.280505	1.3183	1	0.0397515	0.455954	0.00120861	1	0.126141	0.643051	8.03552e-05	0	0	0	0	0	0	0	0	0	homeobox-DDT domain protein RLT1 isoform X1	5995	P:GO:0006355	P:regulation of transcription, DNA-templated		Coding	2.76897	A-rich;(TTG)n;(AAT)n;GA-rich	Low_complexity;Simple_repeat;Simple_repeat;Low_complexity
transcript_c_815	cell culture	552.691	0.0203838	0.810044	0.439078	0.423992	0.116947	1.00059	0.53702	0.114726	1	3.07487e-05	0.0177055	0.0281066	1	2.72923e-09	0.00298175	0.793274	0	0	0	0	0	0	0	0	0	histone acetyltransferase HAC1 isoform X1	5943				Coding	1.00959	(TGG)n	Simple_repeat
transcript_c_816	cell culture	0.149014	0	-0.340744	0	0	0	-0.327241	0	0	1	0.851461	1	1	1	0.886757	1	1	0	0	0	0	0	0	0	0	0	uncharacterized protein LOC18104040 isoform X2	5987	F:GO:0043531	F:ADP binding		Coding
transcript_c_817	cell culture	1600.41	0.548062	1.23676	-0.141449	0.19651	0.548164	0.968426	0.0208907	0.415461	0.0583482	2.37942e-09	0.723142	0.550795	0.0913894	2.2046e-07	1	0.0633673	0	0	0	0	0	0	0	0	0	callose synthase 12	6012	P:GO:0006075; P:GO:0008360; P:GO:0071555; F:GO:0003843; C:GO:0000148; C:GO:0016021	P:(1->3)-beta-D-glucan biosynthetic process; P:regulation of cell shape; P:cell wall organization; F:1,3-beta-D-glucan synthase activity; C:1,3-beta-D-glucan synthase complex; C:integral component of membrane	1,3-beta-glucan synthase	Coding
transcript_c_818	cell culture	978.967	0.478083	1.237	0.747668	1.1425	0.578904	1.19434	0.668273	0.798798	0.0037979	1e-09	6.97852e-09	1e-09	0.000192345	1e-09	4.12053e-07	1e-09	0	0	0	0	0	0	0	0	0	protein VACUOLELESS1	5976	P:GO:0006886; P:GO:0016197; P:GO:0042144; F:GO:0003779; C:GO:0005774; C:GO:0030897	P:intracellular protein transport; P:endosomal transport; P:vacuole fusion, non-autophagic; F:actin binding; C:vacuolar membrane; C:HOPS complex		NonCoding	1.28849	(GTTCCA)n;(CTTTTC)n	Simple_repeat;Simple_repeat
transcript_c_819	cell culture	408.238	0.324376	2.33354	1.28383	0.418899	0.0847853	2.33229	1.22739	-0.0878797	0.388204	1e-09	1e-09	0.0234844	1	1e-09	1e-09	0.891032	0	1	0	0	0	1	0	0	2	cysteine-tryptophan domain-containing zinc finger protein 7	5932	F:GO:0008270	F:zinc ion binding		Coding	1.36548	GA-rich;A-rich	Low_complexity;Low_complexity
transcript_c_820	cell culture	16.1644	0.269339	-0.378102	0.71398	-1.02515	-0.33461	-0.213884	0.147155	-0.458499	1	0.956608	0.711534	0.514688	1	1	1	0.921071	0	0	0	0	0	0	0	0	0	transferase, transferring glycosyl groups, putative	5980	P:GO:0006075; P:GO:0008360; P:GO:0071555; F:GO:0003843; C:GO:0000148; C:GO:0016021	P:(1->3)-beta-D-glucan biosynthetic process; P:regulation of cell shape; P:cell wall organization; F:1,3-beta-D-glucan synthase activity; C:1,3-beta-D-glucan synthase complex; C:integral component of membrane	1,3-beta-glucan synthase	Coding
transcript_c_821	cell culture	21.101	-0.500846	-0.262491	-0.216872	0.288364	-0.510905	-0.313798	-0.11574	0	1	0.943485	1	0.983202	1	0.908027	1	1	0	0	0	0	0	0	0	0	0	brefeldin A-inhibited guanine nucleotide-exchange protein 5	6005	P:GO:0015031; P:GO:0032012; P:GO:0050790; F:GO:0005085; C:GO:0005802; C:GO:0005829; C:GO:0016020	P:protein transport; P:regulation of ARF protein signal transduction; P:regulation of catalytic activity; F:guanyl-nucleotide exchange factor activity; C:trans-Golgi network; C:cytosol; C:membrane		Coding	1.03247	(TCT)n;(AGATCA)n	Simple_repeat;Simple_repeat
transcript_c_822	cell culture	602.33	0.136638	1.26308	0.196244	0.684359	-0.0401681	1.36548	0.446211	-0.278601	1	0.00571879	0.90378	0.174971	1	0.000642003	0.464355	0.772464	0	0	0	0	0	0	0	0	0	cytochrome f	6054	P:GO:0015979; P:GO:0022900; F:GO:0005506; F:GO:0009055; F:GO:0020037; C:GO:0009507; C:GO:0031361	P:photosynthesis; P:electron transport chain; F:iron ion binding; F:electron transfer activity; F:heme binding; C:chloroplast; C:integral component of thylakoid membrane	Oxidoreductases	NonCoding	3.65048	(AGATAA)n;(TTTAATT)n;(ATTTTA)n;(AAGGT)n	Simple_repeat;Simple_repeat;Simple_repeat;Simple_repeat
transcript_c_823	cell culture	0.887759	1.05526	0	0	-0.643217	0	0	0	-0.645001	0.829743	1	1	0.63965	1	1	1	0.628847	0	0	0	0	0	0	0	0	0	guanine nucleotide exchange factor SPIKE 1 isoform X1	5996	P:GO:0007264; P:GO:0050790; F:GO:0005085	P:small GTPase mediated signal transduction; P:regulation of catalytic activity; F:guanyl-nucleotide exchange factor activity		Coding	2.05137	(CT)n;(GA)n;GA-rich;(GGCTGT)n	Simple_repeat;Simple_repeat;Low_complexity;Simple_repeat
transcript_c_824	cell culture	59.9221	0.00948171	0.294275	-0.265494	0.450927	-6.39433e-05	-0.279128	-0.368315	0.165963	1	0.643662	0.653069	0.318508	1	0.620031	0.460624	0.900702	0	0	0	0	0	0	0	0	0	probable disease resistance protein At4g27220	5995	F:GO:0016787	F:hydrolase activity	Hydrolases	Coding	0.30025	(GAA)n	Simple_repeat
transcript_c_825	cell culture	0.47813	0	0	0	-0.76006	0.506257	0	0	-0.776913	1	1	1	0.524732	1	1	1	0.501524	0	0	0	0	0	0	0	0	0	uncharacterized protein LOC111994244	5994				Coding	14.5479	L1-16_ALy;L1-16_ALy;L1-7_ALy	LINE/L1;LINE/L1;LINE/L1
transcript_c_826	cell culture	575.491	0.147167	-0.452594	0.0886806	0.0729519	0.138255	-0.279564	0.0500573	-0.0344931	1	0.00365245	0.713028	0.846989	1	0.0485315	0.963022	1	0	0	0	0	0	0	0	0	0	uncharacterized protein LOC18104040 isoform X2	5987	F:GO:0043531	F:ADP binding		Coding
transcript_c_827	cell culture	586.802	-0.130662	-1.01739	-0.915382	-0.508966	-0.0493573	-1.02027	-0.968285	-0.268127	1	7.74509e-09	1e-09	0.00137326	1	1e-09	1e-09	0.150772	0	0	0	0	0	0	0	0	0	nuclear pore complex protein NUP205 isoform X1	6027	C:GO:0005643	C:nuclear pore		Coding
transcript_c_828	cell culture	0																										ubiquitin-protein ligase, putative	5981	P:GO:0009620; P:GO:0009733; P:GO:0009826; P:GO:0009926; P:GO:0010311; P:GO:0048281; F:GO:0008270; F:GO:0016874; C:GO:0005829; C:GO:0009506	P:response to fungus; P:response to auxin; P:unidimensional cell growth; P:auxin polar transport; P:lateral root formation; P:inflorescence morphogenesis; F:zinc ion binding; F:ligase activity; C:cytosol; C:plasmodesma	Ligases	Coding	0.351112	(CAA)n	Simple_repeat
transcript_c_829	cell culture	183.048	-0.400774	-0.766493	-0.0401311	0.854684	-0.243515	-1.01914	0.15611	0.783184	1	0.0775092	1	0.0240293	1	0.00471579	0.93708	0.0434037	0	0	0	0	0	0	0	0	0	eukaryotic translation initiation factor 4G isoform X1	6032	P:GO:0006417; F:GO:0003723	P:regulation of translation; F:RNA binding		Coding	2.15517	(CT)n;(T)n;(TC)n	Simple_repeat;Simple_repeat;Simple_repeat
transcript_c_830	cell culture	12.8145	0.919383	-0.341761	-0.654658	0.267422	0.493661	0.0496663	0.750122	-1.08254	1	1	0.861805	1	1	1	0.817832	0.620185	0	0	0	0	0	0	0	0	0	MAG2-interacting protein 2 isoform X1	5984	P:GO:0006888; P:GO:0006890; P:GO:0032527; F:GO:0000149; C:GO:0005789; C:GO:0070939	P:endoplasmic reticulum to Golgi vesicle-mediated transport; P:retrograde vesicle-mediated transport, Golgi to endoplasmic reticulum; P:protein exit from endoplasmic reticulum; F:SNARE binding; C:endoplasmic reticulum membrane; C:Dsl1/NZR complex		Coding
transcript_c_831	cell culture	0																										THO complex subunit 2-like	5983	P:GO:0006397; P:GO:0006406; F:GO:0003729; C:GO:0000445	P:mRNA processing; P:mRNA export from nucleus; F:mRNA binding; C:THO complex part of transcription export complex		Coding
transcript_c_832	cell culture	0.530922	0	-0.243463	-0.369218	-0.377922	0.364443	-0.262134	-0.346785	-0.386107	1	0.957696	0.888096	0.901712	1	0.950076	0.920367	0.885395	0	0	0	0	0	0	0	0	0	callose synthase 1	5982				Coding
transcript_c_833	cell culture	0																										Dentin sialophosphoprotein-related	5975				Coding	0.669456	GA-rich	Low_complexity
transcript_c_834	cell culture	17180.8	-0.0659485	4.40774	2.95071	0.573196	-0.220223	4.35576	2.66535	0.635803	1	1e-09	1e-09	0.00291334	1	1e-09	1e-09	0.000830594	0	1	1	0	0	1	1	0	4	acetyl-CoA carboxylase 1	5995	P:GO:0006633; P:GO:2001295; F:GO:0003989; F:GO:0005524; F:GO:0016740; F:GO:0046872; C:GO:0009507	P:fatty acid biosynthetic process; P:malonyl-CoA biosynthetic process; F:acetyl-CoA carboxylase activity; F:ATP binding; F:transferase activity; F:metal ion binding; C:chloroplast	Transferases; Acetyl-CoA carboxylase	Coding
transcript_c_835	cell culture	579.573	0.123752	0.987826	0.113028	-0.0696689	0.0903635	0.935568	0.34368	-0.284486	1	3.63287e-05	0.883206	1	1	1.07464e-05	0.211232	0.353991	0	0	0	0	0	0	0	0	0	protein SWEETIE isoform X1	5967				Coding	1.37422	(TCCTC)n;GA-rich	Simple_repeat;Low_complexity
transcript_c_836	cell culture	0.348088	0	0	1.48934	0	0	0	0	0	1	1	0.0646882	1	1	1	1	1	0	0	0	0	0	0	0	0	0	protein ESSENTIAL FOR POTEXVIRUS ACCUMULATION 1	5622				Coding	0.515831	(TC)n	Simple_repeat
transcript_c_837	cell culture	0																										mediator of RNA polymerase II transcription subunit 14 isoform X1	5998	P:GO:0006357; F:GO:0003712; C:GO:0016592; C:GO:0070847	P:regulation of transcription by RNA polymerase II; F:transcription coregulator activity; C:mediator complex; C:core mediator complex		Coding	0.633545	(CAA)n	Simple_repeat
transcript_c_838	cell culture	0																										pre-mRNA-processing-splicing factor 8A	5966	P:GO:0000244; P:GO:0006508; F:GO:0008237; F:GO:0017070; F:GO:0030619; F:GO:0030620; F:GO:0030623; F:GO:0070122; F:GO:0097157; C:GO:0005682; C:GO:0071013	P:spliceosomal tri-snRNP complex assembly; P:proteolysis; F:metallopeptidase activity; F:U6 snRNA binding; F:U1 snRNA binding; F:U2 snRNA binding; F:U5 snRNA binding; F:isopeptidase activity; F:pre-mRNA intronic binding; C:U5 snRNP; C:catalytic step 2 spliceosome	Acting on peptide bonds (peptidases)	Coding
transcript_c_839	cell culture	0																										protein SHOOT GRAVITROPISM 6 isoform X3	5866				Coding
transcript_c_840	cell culture	23.0657	-0.489117	0.96668	0.665983	-1.20218	-0.358902	1.06365	0.82726	-1.2834	1	0.459071	0.697566	0.311146	1	0.332984	0.579206	0.258458	0	0	0	0	0	0	0	0	0	MAG2-interacting protein	5941	P:GO:0006890; F:GO:0000149; C:GO:0005789; C:GO:0070939	P:retrograde vesicle-mediated transport, Golgi to endoplasmic reticulum; F:SNARE binding; C:endoplasmic reticulum membrane; C:Dsl1/NZR complex		Coding
transcript_c_841	cell culture	0																										DExH-box ATP-dependent RNA helicase DExH12-like	5950	P:GO:0006401; F:GO:0003676; F:GO:0003724; F:GO:0005524; F:GO:0016787; C:GO:0005681	P:RNA catabolic process; F:nucleic acid binding; F:RNA helicase activity; F:ATP binding; F:hydrolase activity; C:spliceosomal complex	RNA helicase	Coding
transcript_c_842	cell culture	0.156385	0	0.282105	-0.182332	0	0	0	-0.141704	0	1	0.915874	1	1	1	1	1	1	0	0	0	0	0	0	0	0	0	CCR4-NOT transcription complex subunit 1-like	5999	P:GO:0000288; F:GO:0060090; C:GO:0000932; C:GO:0030015	P:nuclear-transcribed mRNA catabolic process, deadenylation-dependent decay; F:molecular adaptor activity; C:P-body; C:CCR4-NOT core complex		Coding	0.800133	(GCCT)n;(TTTA)n	Simple_repeat;Simple_repeat
transcript_c_843	cell culture	18.6225	0.345564	-1.71172	0.31832	-1.03576	0.834994	-0.638637	1.2436	-1.29329	1	0.250442	1	0.65104	1	0.827134	0.509099	0.490249	0	0	0	0	0	0	0	0	0	brefeldin A-inhibited guanine nucleotide-exchange protein 5	5961	P:GO:0015031; P:GO:0032012; P:GO:0050790; F:GO:0005085; C:GO:0005802; C:GO:0005829; C:GO:0016020	P:protein transport; P:regulation of ARF protein signal transduction; P:regulation of catalytic activity; F:guanyl-nucleotide exchange factor activity; C:trans-Golgi network; C:cytosol; C:membrane		Coding	1.04009	(TCT)n;(AGATCA)n	Simple_repeat;Simple_repeat
transcript_c_844	cell culture	1132.55	0.464613	1.65696	0.39153	0.78286	0.368231	1.75048	0.215151	0.66453	1e-09	1e-09	5.09682e-08	1e-09	2.27601e-07	1e-09	0.00869934	1e-09	0	0	0	0	0	0	0	0	0	TMV resistance protein N-like	5985				Coding
transcript_c_845	cell culture	127.591	0.15163	0.577094	0.503775	1.28662	-1.50621	-0.7341	1.18223	1.53221	1	0.746263	0.811444	0.229993	0.777189	0.557743	0.271496	0.123763	0	0	0	0	0	0	0	0	0	reverse transcriptase	5971	P:GO:0006278; P:GO:0090502; F:GO:0003676; F:GO:0003964; F:GO:0004523	P:RNA-dependent DNA biosynthetic process; P:RNA phosphodiester bond hydrolysis, endonucleolytic; F:nucleic acid binding; F:RNA-directed DNA polymerase activity; F:RNA-DNA hybrid ribonuclease activity		Coding	20.0301	L1-3B_ALy;L1-3_ALy;L1-3_ALy	LINE/L1;LINE/L1;LINE/L1
transcript_c_846	cell culture	856.117	0.424442	0.617563	0.154619	0.126542	0.273632	0.160957	0.580989	-0.0978046	0.839827	0.0908175	0.876003	0.959247	1	0.818821	0.0854295	1	0	0	0	0	0	0	0	0	0	ATP-dependent helicase BRM	5978	P:GO:0006468; P:GO:0040029; P:GO:0043044; P:GO:0045944; F:GO:0003677; F:GO:0004386; F:GO:0005524; F:GO:0008094; F:GO:0070615; F:GO:0106310; F:GO:0106311	P:protein phosphorylation; P:regulation of gene expression, epigenetic; P:ATP-dependent chromatin remodeling; P:positive regulation of transcription by RNA polymerase II; F:DNA binding; F:helicase activity; F:ATP binding; F:ATPase, acting on DNA; F:nucleosome-dependent ATPase activity; F:protein serine kinase activity; F:protein threonine kinase activity	Non-specific serine/threonine protein kinase	Coding
transcript_c_847	cell culture	818.301	0.255834	-1.26026	-0.851489	-0.585625	0.070588	-1.17448	-0.677007	-0.568175	0.608367	1e-09	2.07759e-09	8.25149e-05	1	1e-09	3.63869e-06	0.00014219	0	0	0	0	0	0	0	0	0	pre-mRNA-processing-splicing factor 8A	5955	P:GO:0000244; P:GO:0006508; F:GO:0008237; F:GO:0017070; F:GO:0030619; F:GO:0030620; F:GO:0030623; F:GO:0070122; F:GO:0097157; C:GO:0005682; C:GO:0071013	P:spliceosomal tri-snRNP complex assembly; P:proteolysis; F:metallopeptidase activity; F:U6 snRNA binding; F:U1 snRNA binding; F:U2 snRNA binding; F:U5 snRNA binding; F:isopeptidase activity; F:pre-mRNA intronic binding; C:U5 snRNP; C:catalytic step 2 spliceosome	Acting on peptide bonds (peptidases)	Coding
transcript_c_848	cell culture	4.13591	0.401258	0	0.0588175	-0.231399	0	0.402653	-0.345262	1.00241	1	1	1	1	1	0.915557	1	0.529233	0	0	0	0	0	0	0	0	0	1-phosphatidylinositol-3-phosphate 5-kinase FAB1B-like isoform X1	5962	P:GO:0016310; P:GO:0046854; F:GO:0000285; F:GO:0005524; F:GO:0046872; C:GO:0010008	P:phosphorylation; P:phosphatidylinositol phosphate biosynthetic process; F:1-phosphatidylinositol-3-phosphate 5-kinase activity; F:ATP binding; F:metal ion binding; C:endosome membrane	1-phosphatidylinositol-3-phosphate 5-kinase	Coding
transcript_c_849	cell culture	22.1332	-0.242355	-0.920024	-2.43261	-1.94579	-0.380881	-1.95501	-2.51415	-2.39778	1	0.293107	0.000123116	0.000267366	1	0.00791089	0.000260431	4.6851e-06	0	0	-1	0	0	0	-1	-1	3	structural maintenance of chromosomes flexible hinge domain-containing protein GMI1	5667				NonCoding	1.71166	Helitron-6_ALy;(AT)n;(TCC)n	RC/Helitron;Simple_repeat;Simple_repeat
transcript_c_850	cell culture	1.30197	0.309552	-0.821081	0	0.512226	0	-0.863377	0	0	1	0.343294	1	0.774128	1	0.355984	1	1	0	0	0	0	0	0	0	0	0	proteasome-associated protein ECM29 homolog isoform X2	5967	P:GO:0043248; F:GO:0060090; C:GO:0005737	P:proteasome assembly; F:molecular adaptor activity; C:cytoplasm		Coding	0.87146	(TCCTC)n;(ATCT)n	Simple_repeat;Simple_repeat
transcript_c_851	cell culture	50.0356	-0.0648019	-0.704071	-3.74242	-3.52806	0.0982001	-0.634309	-3.50075	-4.12001	1	0.412457	1e-09	1.17509e-09	1	0.403704	5.35938e-09	1e-09	0	0	-1	-1	0	0	-1	-1	4	callose synthase 3	5972	P:GO:0006075; P:GO:0008360; P:GO:0071555; F:GO:0003843; C:GO:0000148; C:GO:0016021	P:(1->3)-beta-D-glucan biosynthetic process; P:regulation of cell shape; P:cell wall organization; F:1,3-beta-D-glucan synthase activity; C:1,3-beta-D-glucan synthase complex; C:integral component of membrane	1,3-beta-glucan synthase	Coding
transcript_c_852	cell culture	475.895	-0.0169194	-0.0191254	-0.0714164	-0.250577	0.0266993	-0.590776	-0.0585409	0.00839021	1	1	0.978443	0.346734	1	0.00259438	1	1	0	0	0	0	0	0	0	0	0	THO complex subunit 2-like	5982	P:GO:0006397; P:GO:0006406; F:GO:0003729; C:GO:0000445	P:mRNA processing; P:mRNA export from nucleus; F:mRNA binding; C:THO complex part of transcription export complex		Coding
transcript_c_853	cell culture	411.789	-0.0613013	1.16019	0.0370282	-0.36504	-0.126964	0.698762	0.779036	-0.312183	1	0.443288	1	1	1	0.718888	0.723274	1	0	0	0	0	0	0	0	0	0	PREDICTED: uncharacterized protein LOC105123888 isoform X3	5979	C:GO:0005737	C:cytoplasm		Coding
transcript_c_854	cell culture	1341.43	0.14942	-0.623803	0.244106	0.0857567	0.236698	-0.303382	0.176296	-0.082447	1	0.169772	0.74356	1	1	0.570616	0.90255	1	0	0	0	0	0	0	0	0	0	CCR4-NOT transcription complex subunit 1-like isoform X1	5963				Coding	1.24099	(CCTG)n;(TATT)n	Simple_repeat;Simple_repeat
transcript_c_855	cell culture	308.29	-0.100292	0.600428	0.0734304	-0.181469	-0.472028	0.606957	0.17133	0.0343696	1	0.182726	1	0.895498	1	0.116067	0.906318	1	0	0	0	0	0	0	0	0	0	histone acetyltransferase HAC1 isoform X1	5958				Coding	1.12454	(TGG)n	Simple_repeat
transcript_c_856	cell culture	3425.99	-0.14487	0.981345	0.494185	0.389398	-0.116807	0.905824	0.274668	0.355943	1	1e-09	6.68247e-05	0.0029947	1	1e-09	0.0493594	0.00800303	0	0	0	0	0	0	0	0	0	Transposon Ty3-G Gag-Pol polyprotein	5955	P:GO:0015074; F:GO:0003676; F:GO:0008270	P:DNA integration; F:nucleic acid binding; F:zinc ion binding		Coding	37.1117	ATGP1-I;ATGP1-I	LTR/Gypsy;LTR/Gypsy
transcript_c_857	cell culture	267.696	0.0610471	-0.881535	-1.45195	-0.949063	0.205757	-0.300922	-0.370812	-1.11045	1	0.666716	0.389208	0.715432	1	1	1	0.609054	0	0	0	0	0	0	0	0	0	callose synthase 12	5950	P:GO:0006075; P:GO:0008360; P:GO:0071555; F:GO:0003843; C:GO:0000148; C:GO:0016021	P:(1->3)-beta-D-glucan biosynthetic process; P:regulation of cell shape; P:cell wall organization; F:1,3-beta-D-glucan synthase activity; C:1,3-beta-D-glucan synthase complex; C:integral component of membrane	1,3-beta-glucan synthase	Coding
transcript_c_858	cell culture	1.5557	0.348498	0.584948	0.143939	0.0815175	0.30693	-0.131605	0	-0.25383	1	0.666725	1	1	1	1	1	1	0	0	0	0	0	0	0	0	0	ribonuclease H	5979	P:GO:0090502; F:GO:0003676; F:GO:0003824; F:GO:0004523; F:GO:0008270	P:RNA phosphodiester bond hydrolysis, endonucleolytic; F:nucleic acid binding; F:catalytic activity; F:RNA-DNA hybrid ribonuclease activity; F:zinc ion binding		Coding	17.227	ATLINE1_6;L1-2_ALy	LINE/L1;LINE/L1
transcript_c_859	cell culture	0																										DNA-directed RNA polymerase subunit beta'	5954	P:GO:0006351; P:GO:0006412; P:GO:0015986; F:GO:0000287; F:GO:0003677; F:GO:0003735; F:GO:0003899; F:GO:0005524; F:GO:0008270; F:GO:0032549; F:GO:0046933; C:GO:0005743; C:GO:0009507; C:GO:0015935; C:GO:0016021; C:GO:0045261; C:GO:0045263	P:transcription, DNA-templated; P:translation; P:ATP synthesis coupled proton transport; F:magnesium ion binding; F:DNA binding; F:structural constituent of ribosome; F:DNA-directed 5'-3' RNA polymerase activity; F:ATP binding; F:zinc ion binding; F:ribonucleoside binding; F:proton-transporting ATP synthase activity, rotational mechanism; C:mitochondrial inner membrane; C:chloroplast; C:small rib…	H(+)-transporting two-sector ATPase; Ligases; DNA-directed RNA polymerase	Coding
transcript_c_860	cell culture	21.3745	-0.400467	-0.0208007	-1.09728	0.158933	-0.112867	-1.24404	0.0604014	-0.685056	1	1	0.142258	1	1	0.121869	1	0.481868	0	0	0	0	0	0	0	0	0	protein furry homolog	5990	P:GO:0000902; C:GO:0005938	P:cell morphogenesis; C:cell cortex		Coding
transcript_c_862	cell culture	663.081	-0.0863678	-0.823575	-0.0066534	-0.0824017	-0.205141	-0.952892	-0.0150483	0.101671	1	0.0866051	1	1	1	0.0192094	1	1	0	0	0	0	0	0	0	0	0	eukaryotic translation initiation factor 4G isoform X1	5946	P:GO:0006417; F:GO:0003723	P:regulation of translation; F:RNA binding		Coding	1.76589	(CT)n;(TTTA)n;(GAAA)n;A-rich	Simple_repeat;Simple_repeat;Simple_repeat;Low_complexity
transcript_c_863	cell culture	1313.69	0.00389362	-0.0911242	0.0378436	-0.0304514	-0.0840711	-0.122488	0.0655253	-0.128669	1	0.835627	1	1	1	0.618337	0.952372	0.652199	0	0	0	0	0	0	0	0	0	eukaryotic translation initiation factor 4G isoform X1	5960	F:GO:0003729; F:GO:0003743; C:GO:0016281	F:mRNA binding; F:translation initiation factor activity; C:eukaryotic translation initiation factor 4F complex		Coding	1.24161	(TC)n;(GAAA)n;A-rich	Simple_repeat;Simple_repeat;Low_complexity
transcript_c_864	cell culture	175.48	0.387982	0.282864	-0.227037	-0.147664	0.235439	0.0885564	-0.285109	0.129241	1	0.795366	0.870577	1	1	1	0.785322	1	0	0	0	0	0	0	0	0	0	lysine-specific demethylase 5B isoform X1	5947	F:GO:0003677; F:GO:0046872	F:DNA binding; F:metal ion binding		Coding	0.353119	(AAG)n	Simple_repeat
transcript_c_865	cell culture	0																										glutamate synthase [NADH], amyloplastic isoform X3	5952	P:GO:0006541; P:GO:0097054; F:GO:0005506; F:GO:0010181; F:GO:0016040; F:GO:0050660; F:GO:0051538	P:glutamine metabolic process; P:L-glutamate biosynthetic process; F:iron ion binding; F:FMN binding; F:glutamate synthase (NADH) activity; F:flavin adenine dinucleotide binding; F:3 iron, 4 sulfur cluster binding	Glutamate synthase (NADH)	Coding
transcript_c_866	cell culture	971.888	-0.139425	-0.0244356	0.288498	0.249203	-0.0734193	0.43594	0.00827115	0.50496	1	1	0.666838	0.781654	1	0.34878	1	0.302244	0	0	0	0	0	0	0	0	0	nucleoprotein TPR	5948	P:GO:0009987	P:cellular process		Coding	0.722932	(CGGAGG)n	Simple_repeat
transcript_c_867	cell culture	0																										thyroid adenoma-associated protein homolog	5954	P:GO:0009631; P:GO:0030488; P:GO:0032006; C:GO:0005829	P:cold acclimation; P:tRNA methylation; P:regulation of TOR signaling; C:cytosol		Coding
transcript_c_868	cell culture	481.764	0.298173	0.253418	-0.379574	0.0371056	0.0630408	-0.169624	-0.209599	0.233425	0.250288	0.137634	0.00366428	1	1	0.320797	0.182122	0.127881	0	0	0	0	0	0	0	0	0	eukaryotic translation initiation factor 4G isoform X1	5924	F:GO:0003729; F:GO:0003743; C:GO:0016281	F:mRNA binding; F:translation initiation factor activity; C:eukaryotic translation initiation factor 4F complex		Coding	1.87373	(CT)n;(T)n;(GAAA)n;A-rich	Simple_repeat;Simple_repeat;Simple_repeat;Low_complexity
transcript_c_869	cell culture	2004.55	5.54857e-05	0.670168	-0.011992	0.061062	-0.178563	0.439028	0.063945	0.226008	1	0.00923948	1	1	1	0.0717479	1	0.541584	0	0	0	0	0	0	0	0	0	brefeldin A-inhibited guanine nucleotide-exchange protein 2	5944	P:GO:0015031; P:GO:0032012; P:GO:0050790; F:GO:0005085; C:GO:0005802; C:GO:0005829; C:GO:0016020	P:protein transport; P:regulation of ARF protein signal transduction; P:regulation of catalytic activity; F:guanyl-nucleotide exchange factor activity; C:trans-Golgi network; C:cytosol; C:membrane		Coding	0.656124	G-rich	Low_complexity
transcript_c_870	cell culture	567.225	0.187516	0.452121	-0.597757	-0.190231	0.0186549	0.565971	-0.205779	-0.505013	1	0.118758	0.0134277	0.674783	1	0.0174683	0.610484	0.0507979	0	0	0	0	0	0	0	0	0	ubiquitin-protein ligase, putative	5957	P:GO:0009926; F:GO:0008270; F:GO:0016874; C:GO:0005829; C:GO:0009506	P:auxin polar transport; F:zinc ion binding; F:ligase activity; C:cytosol; C:plasmodesma	Ligases	Coding	0.352526	(CAA)n	Simple_repeat
transcript_c_871	cell culture	1282.69	0.559366	1.27415	-0.147569	0.240035	0.421707	1.01348	-0.0511712	0.210973	0.17559	4.16083e-07	0.798134	0.541695	0.779407	8.24996e-06	1	0.618633	0	0	0	0	0	0	0	0	0	callose synthase 12	5942	P:GO:0006075; P:GO:0008360; P:GO:0071555; F:GO:0003843; C:GO:0000148; C:GO:0016021	P:(1->3)-beta-D-glucan biosynthetic process; P:regulation of cell shape; P:cell wall organization; F:1,3-beta-D-glucan synthase activity; C:1,3-beta-D-glucan synthase complex; C:integral component of membrane	1,3-beta-glucan synthase	Coding
transcript_c_872	cell culture	0.550815	-0.358996	-0.176032	-0.750438	0	-0.37091	-0.191741	-0.724982	0	1	1	0.496096	1	1	1	0.537123	1	0	0	0	0	0	0	0	0	0	ATP-dependent helicase BRM	5988	P:GO:0006468; P:GO:0040029; P:GO:0043044; P:GO:0045944; F:GO:0003677; F:GO:0004386; F:GO:0005524; F:GO:0008094; F:GO:0070615; F:GO:0106310; F:GO:0106311	P:protein phosphorylation; P:regulation of gene expression, epigenetic; P:ATP-dependent chromatin remodeling; P:positive regulation of transcription by RNA polymerase II; F:DNA binding; F:helicase activity; F:ATP binding; F:ATPase, acting on DNA; F:nucleosome-dependent ATPase activity; F:protein serine kinase activity; F:protein threonine kinase activity	Non-specific serine/threonine protein kinase	Coding
transcript_c_873	cell culture	120.103	0.265082	0.381484	0.235203	-0.246825	0	0	0.376259	-0.0905033	1	0.814062	1	1	1	1	0.898121	1	0	0	0	0	0	0	0	0	0	protein MOR1-like	6028	P:GO:0007052; P:GO:0030951; P:GO:0046785; F:GO:0035091; F:GO:0043130; F:GO:0051010; F:GO:0061863; C:GO:0000776; C:GO:0000922; C:GO:0005737; C:GO:0035371	P:mitotic spindle organization; P:establishment or maintenance of microtubule cytoskeleton polarity; P:microtubule polymerization; F:phosphatidylinositol binding; F:ubiquitin binding; F:microtubule plus-end binding; F:microtubule plus end polymerase; C:kinetochore; C:spindle pole; C:cytoplasm; C:microtubule plus-end	Transferases	Coding	0.348374	(CTG)n	Simple_repeat
transcript_c_874	cell culture	1.69429	0.841649	-0.668712	0	0	0	-0.718125	0	0.178336	1	0.486935	1	1	1	0.485156	1	1	0	0	0	0	0	0	0	0	0	probable disease resistance protein At4g27220	5965	F:GO:0043531	F:ADP binding		Coding
transcript_c_875	cell culture	0																										autophagy-related protein 2-like isoform X1	5938	P:GO:0000045; P:GO:0000422; P:GO:0034727; P:GO:0044805; P:GO:0061709; F:GO:0032266; C:GO:0000407; C:GO:0019898	P:autophagosome assembly; P:autophagy of mitochondrion; P:piecemeal microautophagy of the nucleus; P:late nucleophagy; P:reticulophagy; F:phosphatidylinositol-3-phosphate binding; C:phagophore assembly site; C:extrinsic component of membrane		Coding
transcript_c_876	cell culture	847.354	0.160539	0.0420586	0.147539	-0.409309	0.127814	-0.100124	0.344871	-0.456409	1	1	0.734434	0.0936526	1	0.867289	0.17529	0.0530424	0	0	0	0	0	0	0	0	0	eukaryotic translation initiation factor 4G isoform X1	6044	P:GO:0006417; F:GO:0003723	P:regulation of translation; F:RNA binding		Coding	1.22435	(CT)n;(T)n;(TC)n	Simple_repeat;Simple_repeat;Simple_repeat
transcript_c_877	cell culture	0																										chromatin structure-remodeling complex protein SYD	5950	P:GO:0006355; F:GO:0097159; F:GO:0140657; F:GO:1901363	P:regulation of transcription, DNA-templated; F:organic cyclic compound binding; F:ATP-dependent activity; F:heterocyclic compound binding		Coding
transcript_c_878	cell culture	64.9009	0.596922	0.355024	-0.0223831	0.966655	0.583774	-0.0374914	0.328127	0.534476	1	0.846029	1	0.23942	1	1	0.884297	0.654469	0	0	0	0	0	0	0	0	0	eukaryotic translation initiation factor 4G isoform X1	5950	P:GO:0006417; F:GO:0003723	P:regulation of translation; F:RNA binding		Coding	0.87395	(GAAA)n;A-rich	Simple_repeat;Low_complexity
transcript_c_879	cell culture	0																										glutamate synthase 1 [NADH], chloroplastic isoform X1	5962	P:GO:0019676; P:GO:0097054; F:GO:0005506; F:GO:0010181; F:GO:0016040; F:GO:0050660; F:GO:0051538	P:ammonia assimilation cycle; P:L-glutamate biosynthetic process; F:iron ion binding; F:FMN binding; F:glutamate synthase (NADH) activity; F:flavin adenine dinucleotide binding; F:3 iron, 4 sulfur cluster binding	Glutamate synthase (NADH)	Coding
transcript_c_880	cell culture	9.1442	0	1.83347	0	0	0	0	0	0	1	0.00877783	1	1	1	1	1	1	0	0	0	0	0	0	0	0	0	DDB1- and CUL4-associated factor homolog 1 isoform X1	5893	P:GO:0009793; P:GO:0016567; P:GO:0048366; C:GO:0080008	P:embryo development ending in seed dormancy; P:protein ubiquitination; P:leaf development; C:Cul4-RING E3 ubiquitin ligase complex		Coding	5.32836	GA-rich;hAT-N4_ALy	Low_complexity;DNA/hAT-Charlie
transcript_c_881	cell culture	0																										cytochrome f	5978	P:GO:0015979; P:GO:0022900; F:GO:0005506; F:GO:0009055; F:GO:0020037; C:GO:0009507; C:GO:0031361	P:photosynthesis; P:electron transport chain; F:iron ion binding; F:electron transfer activity; F:heme binding; C:chloroplast; C:integral component of thylakoid membrane	Oxidoreductases	NonCoding	3.02777	(TTTAATT)n;(ATTTTA)n;(AAGGT)n;(TAA)n	Simple_repeat;Simple_repeat;Simple_repeat;Simple_repeat
transcript_c_882	cell culture	527.307	0.0797324	0.974927	0.600209	0.760297	0.292789	0.892047	-0.117234	0.648782	1	3.12484e-06	0.00184567	6.49628e-05	1	1.7068e-06	0.827129	0.000912708	0	0	0	0	0	0	0	0	0	proteasome activator subunit 4	5939	P:GO:0006281; P:GO:0010499; P:GO:0010952; F:GO:0016504; F:GO:0070577; F:GO:0070628; C:GO:0000502; C:GO:0005829	P:DNA repair; P:proteasomal ubiquitin-independent protein catabolic process; P:positive regulation of peptidase activity; F:peptidase activator activity; F:lysine-acetylated histone binding; F:proteasome binding; C:proteasome complex; C:cytosol		Coding	0.774541	C	ATRAN
transcript_c_883	cell culture	0.666872	0	0	1.60346	0	0	0	0	0	1	1	0.0436338	1	1	1	1	1	0	0	0	0	0	0	0	0	0	DExH-box ATP-dependent RNA helicase DExH12-like	5949	P:GO:0006401; F:GO:0003676; F:GO:0003724; F:GO:0005524; F:GO:0016787; C:GO:0005681	P:RNA catabolic process; F:nucleic acid binding; F:RNA helicase activity; F:ATP binding; F:hydrolase activity; C:spliceosomal complex	RNA helicase	Coding
transcript_c_884	cell culture	1931.51	-0.164006	-0.163675	-0.168606	-0.371789	0.171676	0.00587339	0.056756	-0.998683	1	0.817036	0.789557	0.298717	1	1	1	0.000200609	0	0	0	0	0	0	0	0	0	brefeldin A-inhibited guanine nucleotide-exchange protein 5	5962	P:GO:0015031; P:GO:0032012; P:GO:0050790; F:GO:0005085; C:GO:0005802; C:GO:0005829; C:GO:0016020	P:protein transport; P:regulation of ARF protein signal transduction; P:regulation of catalytic activity; F:guanyl-nucleotide exchange factor activity; C:trans-Golgi network; C:cytosol; C:membrane		Coding	1.03992	(TCT)n;(AGATCA)n	Simple_repeat;Simple_repeat
transcript_c_885	cell culture	1673.18	0.0508762	-0.0188881	-0.161356	-0.0337517	0.0762871	-0.113935	-0.00458321	-0.210796	1	1	0.657497	1	1	0.796413	1	0.505735	0	0	0	0	0	0	0	0	0	eukaryotic translation initiation factor 4G isoform X1	5957	P:GO:0006417; F:GO:0003723	P:regulation of translation; F:RNA binding		Coding	0.872923	(GAAA)n;A-rich	Simple_repeat;Low_complexity
transcript_c_886	cell culture	833.508	0.0157379	-0.693293	-0.901327	-0.54002	0.0027768	-0.887852	-0.872032	-0.516134	1	1.84451e-07	1e-09	2.10323e-06	1	1e-09	1e-09	5.95939e-06	0	0	0	0	0	0	0	0	0	nuclear pore complex protein NUP205 isoform X1	5931	C:GO:0005643	C:nuclear pore		Coding
transcript_c_887	cell culture	0																										unnamed protein product	6009	P:GO:0090502; F:GO:0003676; F:GO:0004523	P:RNA phosphodiester bond hydrolysis, endonucleolytic; F:nucleic acid binding; F:RNA-DNA hybrid ribonuclease activity		Coding	41.3713	ATLINE1_2;L1-3_ALy;L1-3B_ALy	LINE/L1;LINE/L1;LINE/L1
transcript_c_888	cell culture	0.0874483	-0.257797	0	0	0	-0.26971	0	0	0	1	1	1	1	1	1	1	1	0	0	0	0	0	0	0	0	0	Dentin sialophosphoprotein-related	5935				Coding	0.673968	GA-rich	Low_complexity
transcript_c_889	cell culture	0																										mediator of RNA polymerase II transcription subunit 14 isoform X1	5975	P:GO:0006357; F:GO:0003712; C:GO:0016592; C:GO:0070847	P:regulation of transcription by RNA polymerase II; F:transcription coregulator activity; C:mediator complex; C:core mediator complex		Coding	0.635983	(CAA)n	Simple_repeat
transcript_c_890	cell culture	689.949	-0.0538489	0.845249	-0.0541241	-0.304494	-0.135309	0.78773	-0.0870141	-0.221381	1	1e-09	0.8907	0.00752731	1	1e-09	0.686561	0.0688444	0	0	0	0	0	0	0	0	0	Putative gag-pol polyprotein, identical	5971	P:GO:0015074; F:GO:0003676; F:GO:0004518; F:GO:0008270; F:GO:0016779	P:DNA integration; F:nucleic acid binding; F:nuclease activity; F:zinc ion binding; F:nucleotidyltransferase activity	Acting on ester bonds; Transferring phosphorus-containing groups	NonCoding	20.5326	GA-rich;ATGP1-I	Low_complexity;LTR/Gypsy
transcript_c_891	cell culture	311.533	0.268608	-1.37063	-0.506024	0.0975198	0.957898	-0.28457	-0.174153	-0.126407	1	0.118526	0.731377	1	1	0.920807	1	1	0	0	0	0	0	0	0	0	0	callose synthase 9	5934	P:GO:0006075; P:GO:0008360; P:GO:0071555; F:GO:0003843; C:GO:0000148; C:GO:0016021	P:(1->3)-beta-D-glucan biosynthetic process; P:regulation of cell shape; P:cell wall organization; F:1,3-beta-D-glucan synthase activity; C:1,3-beta-D-glucan synthase complex; C:integral component of membrane	1,3-beta-glucan synthase	Coding
transcript_c_892	cell culture	236.896	-0.262674	-2.90923	0.0109708	-0.0278044	0.0327469	-2.28848	0.116837	0.00773065	0.414366	1e-09	1	1	1	1e-09	0.543528	1	0	-1	0	0	0	-1	0	0	2	uncharacterized protein LOC8259048 isoform X1	5940	P:GO:0071586; F:GO:0004222; C:GO:0016020; C:GO:0016021	P:CAAX-box protein processing; F:metalloendopeptidase activity; C:membrane; C:integral component of membrane		Coding
[truncated: 87,726 more rows]
